# Supplementary material for: Poly[[[diaqua­cobalt(II)]-bis­[μ2-1,1′-(butane-1,4-di­yl)diimidazole-κ2 N 3:N 3′]] dinitrate]
Source: Acta Crystallogr Sect E Struct Rep Online. 2009 Feb 25;65(Pt 3):m313–4. doi: 10.1107/S1600536809005881 (PMC2968530; doi:10.1107/S1600536809005881)
Supplement: Supplementary file 2 [file e-65-0m313-Isup2.hkl]

# 
# h,k,l, Fc-squared, Fo-squared, sigma(Fo-squared) and status flag 
# 
data_I
_shelx_title ' G28 in P1                        P-1' 
_shelx_refln_list_code          4 
_shelx_F_calc_maximum      104.82 
_exptl_crystal_F_000       312.91 
_reflns_d_resolution_high  0.7702 
 
loop_ 
 _symmetry_equiv_pos_as_xyz 
 'x, y, z' 
 '-x, -y, -z' 
 
_cell_length_a     8.5740 
_cell_length_b     8.6920 
_cell_length_c     9.6660 
_cell_angle_alpha 104.710 
_cell_angle_beta   97.140 
_cell_angle_gamma  98.890 
 
_shelx_F_squared_multiplier     1.000 
 
loop_ 
 _refln_index_h 
 _refln_index_k 
 _refln_index_l 
 _refln_F_squared_calc 
 _refln_F_squared_meas 
 _refln_F_squared_sigma 
 _refln_observed_status 
   2   0   0     1255.40     1264.91     23.00 o 
   3   0   0      871.57      936.14      9.20 o 
   4   0   0      330.11      329.91      4.01 o 
   5   0   0      206.60      204.81      3.53 o 
   6   0   0       16.97       15.47      1.57 o 
   7   0   0        2.47        2.47      0.80 o 
   8   0   0       87.45       93.88      3.35 o 
   9   0   0       29.57       36.38      3.27 o 
  10   0   0       77.03       83.35      5.79 o 
 -10   1   0       82.66       90.57      4.13 o 
  -9   1   0      199.34      211.46      8.31 o 
  -8   1   0      306.28      292.71      4.01 o 
  -7   1   0        6.96        5.04      1.54 o 
  -6   1   0      129.17      122.64      3.74 o 
  -5   1   0     1462.92     1549.51     19.31 o 
  -4   1   0      291.68      247.85      2.46 o 
  -3   1   0      418.53      443.73      4.78 o 
  -2   1   0     1449.94     1594.79     17.24 o 
  -1   1   0     1362.39       54.65      0.59 o 
   1   1   0     4381.42     4839.65     71.47 o 
   2   1   0     4203.15     4781.32     71.74 o 
   3   1   0      774.37      753.63      7.24 o 
   4   1   0       15.95       19.19      0.71 o 
   5   1   0       18.33       19.77      0.92 o 
   6   1   0        3.23        2.81      0.71 o 
   7   1   0       28.17       27.43      3.44 o 
   8   1   0      132.38      136.86      2.58 o 
   9   1   0        0.56        0.86      0.98 o 
  10   1   0       34.12       34.43      4.87 o 
 -11   2   0       30.35       33.72      2.48 o 
 -10   2   0        8.27        7.03      2.28 o 
  -9   2   0      209.70      193.83      3.32 o 
  -8   2   0       21.60       26.03      1.31 o 
  -7   2   0      164.32      160.18      2.43 o 
  -6   2   0      528.09      534.80      5.85 o 
  -5   2   0     1073.06     1065.50     11.61 o 
  -4   2   0      542.50      530.00      7.14 o 
  -3   2   0     1357.30     1376.62     14.72 o 
  -2   2   0      226.52      228.29      2.69 o 
  -1   2   0     1128.87     1130.48     27.54 o 
   0   2   0       54.71       45.92      0.51 o 
   1   2   0      293.61      351.00      2.90 o 
   2   2   0      126.58      113.70      1.07 o 
   3   2   0       88.60       89.18      2.48 o 
   4   2   0      352.02      373.25      4.14 o 
   5   2   0        4.70        5.25      0.87 o 
   6   2   0        1.79        2.05      0.74 o 
   7   2   0      178.91      158.70      3.04 o 
   8   2   0       87.69       86.00      2.13 o 
   9   2   0       83.70       84.67      2.83 o 
  10   2   0       14.09       15.79      1.66 o 
 -11   3   0       14.70       23.42      2.69 o 
 -10   3   0        2.02        1.60      1.13 o 
  -9   3   0       29.33       31.68      2.64 o 
  -8   3   0        0.61        1.43      1.48 o 
  -7   3   0       21.92       24.35      1.99 o 
  -6   3   0      258.67      260.49      3.12 o 
  -5   3   0       99.43       98.21      2.35 o 
  -4   3   0     1428.46     1439.96     16.74 o 
  -3   3   0     1418.78     1435.37     15.73 o 
  -2   3   0     1335.22     1401.77     16.41 o 
  -1   3   0     1321.39     1370.41     14.45 o 
   0   3   0     2997.56     3365.11     70.83 o 
   1   3   0      325.69      338.20      2.46 o 
   2   3   0       61.23       55.27      0.84 o 
   3   3   0      792.02      766.37      8.16 o 
   4   3   0        1.19        0.92      0.40 o 
   5   3   0      270.88      280.10      2.70 o 
   6   3   0      106.14      112.17      2.05 o 
   7   3   0      141.99      141.81      2.55 o 
   8   3   0       16.01       13.19      1.03 o 
   9   3   0       34.62       32.95      1.51 o 
 -10   4   0       57.56       65.05      2.64 o 
  -9   4   0       18.11       23.02      2.39 o 
  -8   4   0       21.48       18.82      2.56 o 
  -7   4   0      356.79      337.96      4.74 o 
  -6   4   0      101.40      102.52      3.27 o 
  -5   4   0       14.05       18.95      1.48 o 
  -4   4   0       43.22       39.14      1.14 o 
  -3   4   0      857.37      841.93      9.01 o 
  -2   4   0     2683.10     2892.94     38.95 o 
  -1   4   0      546.58      560.74      6.55 o 
   0   4   0      190.19      185.33      1.92 o 
   1   4   0       28.18       31.82      0.76 o 
   2   4   0      157.48      164.59      2.69 o 
   3   4   0        6.89        7.99      1.76 o 
   4   4   0      223.99      191.19      2.18 o 
   5   4   0       61.31       69.07      2.39 o 
   6   4   0      245.97      254.74      2.92 o 
   7   4   0      211.94      219.78      2.57 o 
   8   4   0      109.25       98.69      1.74 o 
   9   4   0       23.09       18.55      2.28 o 
 -10   5   0       49.64       47.86      2.50 o 
  -9   5   0       11.26       14.29      1.67 o 
  -8   5   0       81.59       77.89      4.41 o 
  -7   5   0      146.96      145.83      2.81 o 
  -6   5   0       71.62       63.41      3.48 o 
  -5   5   0      123.61      113.93      1.84 o 
  -4   5   0      538.34      539.20      6.19 o 
  -3   5   0      498.69      496.78      5.02 o 
  -2   5   0     1079.92     1048.20     14.78 o 
  -1   5   0      164.40      145.17      1.97 o 
   0   5   0      112.58      106.19      2.56 o 
   1   5   0      563.80      599.23      5.71 o 
   2   5   0      239.67      254.04      2.57 o 
   3   5   0       66.49       61.52      1.09 o 
   4   5   0        2.54        2.43      1.76 o 
   5   5   0      123.22      111.92      2.27 o 
   6   5   0       26.23       28.81      1.30 o 
   7   5   0       69.55       72.16      1.73 o 
   8   5   0        9.38        7.55      1.04 o 
 -10   6   0       21.72       19.86      1.69 o 
  -9   6   0        1.44        0.61      1.23 o 
  -8   6   0      228.42      240.26      4.36 o 
  -7   6   0      560.47      544.03      7.30 o 
  -6   6   0       74.28       70.21      2.14 o 
  -5   6   0        0.73        0.25      0.73 o 
  -4   6   0        4.55        6.38      0.77 o 
  -3   6   0      456.85      495.46      5.31 o 
  -2   6   0      367.12      398.37      4.24 o 
  -1   6   0      123.28      127.32      2.92 o 
   0   6   0      202.78      191.53      3.44 o 
   1   6   0       90.85       83.76      2.73 o 
   2   6   0      202.14      211.74      2.70 o 
   3   6   0       44.74       46.63      0.66 o 
   4   6   0      293.49      297.71      5.00 o 
   5   6   0       10.20        9.13      0.67 o 
   6   6   0       69.31       64.64      1.47 o 
   7   6   0       27.38       29.12      1.06 o 
  -9   7   0        2.70        3.48      1.19 o 
  -8   7   0      173.78      163.11      3.44 o 
  -7   7   0       79.76       82.73      2.02 o 
  -6   7   0      368.46      373.93      5.46 o 
  -5   7   0      338.71      329.53      8.27 o 
  -4   7   0      263.53      251.60      4.70 o 
  -3   7   0       37.60       33.99      1.38 o 
  -2   7   0        0.52        0.70      0.62 o 
  -1   7   0        2.62        5.04      0.92 o 
   0   7   0       62.66       65.15      2.01 o 
   1   7   0       70.97       62.20      5.75 o 
   2   7   0       27.70       30.25      1.16 o 
   3   7   0       53.96       57.57      1.57 o 
   4   7   0       92.44       95.43      3.65 o 
   5   7   0       82.13       79.23      1.72 o 
   6   7   0       88.83       80.34      3.36 o 
  -8   8   0       24.74       29.00      8.48 o 
  -7   8   0       41.55       47.46      3.27 o 
  -6   8   0       13.39       15.62      1.19 o 
  -5   8   0      151.06      157.36      4.74 o 
  -4   8   0      171.25      162.25      2.58 o 
  -3   8   0      263.82      244.69      7.43 o 
  -2   8   0       32.83       30.18      0.89 o 
  -1   8   0       16.43       16.27      0.54 o 
   0   8   0       25.71       23.48      0.55 o 
   1   8   0       86.91       77.53      2.12 o 
   2   8   0       11.65       12.96      3.15 o 
   3   8   0       21.77       21.71      1.31 o 
   4   8   0       22.14       27.11      4.16 o 
   5   8   0        5.08        6.22      2.60 o 
  -7   9   0        7.58        4.96      1.45 o 
  -6   9   0       10.55        9.84      1.46 o 
  -5   9   0      103.50      103.67      3.48 o 
  -4   9   0       17.27       17.35      1.22 o 
  -3   9   0        5.28        3.59      0.63 o 
  -2   9   0       35.68       33.26      1.15 o 
  -1   9   0       73.30       62.72      5.92 o 
   0   9   0       76.69       72.77      3.65 o 
   1   9   0       81.61       80.09      3.40 o 
   2   9   0       53.02       48.34      1.72 o 
   3   9   0      152.68      152.21      3.03 o 
   4   9   0        3.58        3.61      1.45 o 
  -6  10   0       16.61       12.97      2.40 o 
  -5  10   0       23.94       20.53      1.89 o 
  -4  10   0        2.20        2.21      1.24 o 
  -3  10   0       62.85       60.94      1.89 o 
  -2  10   0        9.38       11.42      1.68 o 
  -1  10   0       11.93       14.36      1.76 o 
   0  10   0       34.23       34.34      2.18 o 
   1  10   0       27.37       27.93      2.01 o 
   2  10   0       17.04       21.07      1.51 o 
   1 -11   1       42.30       46.59      4.62 o 
   3 -11   1        0.78       -0.34      2.43 o 
  -2 -10   1       37.23       41.72      3.57 o 
  -1 -10   1       79.81       77.19      2.26 o 
   0 -10   1       85.13       85.29      3.19 o 
   1 -10   1       18.64       18.30      1.93 o 
   2 -10   1        6.51        8.81      1.68 o 
   3 -10   1       18.06       19.50      1.06 o 
   4 -10   1        1.10        0.63      0.95 o 
   5 -10   1       22.43       23.12      1.54 o 
   6 -10   1        0.86        0.59      1.01 o 
  -4  -9   1        3.88        3.76      1.22 o 
  -3  -9   1       39.87       39.55      4.11 o 
  -2  -9   1       15.87       18.51      1.37 o 
  -1  -9   1      106.20      105.57      2.32 o 
   0  -9   1      156.61      155.06      3.95 o 
   1  -9   1      303.15      275.92     17.46 o 
   2  -9   1       78.65       76.78      2.09 o 
   3  -9   1       32.59       39.11      1.51 o 
   4  -9   1       25.25       24.89      1.47 o 
   5  -9   1        3.22        4.12      1.04 o 
   6  -9   1        5.75        6.56      1.46 o 
   7  -9   1        3.53        2.73      1.55 o 
  -6  -8   1       46.60       44.47      2.14 o 
  -5  -8   1       17.84       19.98      1.54 o 
  -4  -8   1       49.28       42.50      2.11 o 
  -3  -8   1        3.04        3.34      1.13 o 
  -2  -8   1       63.36       66.57      1.75 o 
  -1  -8   1       64.24       69.43      2.43 o 
   0  -8   1       88.36       77.12      6.09 o 
   1  -8   1        6.95        7.01      0.54 o 
   2  -8   1      170.70      170.99      3.06 o 
   3  -8   1      446.12      441.11      6.30 o 
   4  -8   1      213.71      208.36      3.53 o 
   5  -8   1       32.54       30.09      1.39 o 
   6  -8   1        0.42        0.50      0.89 o 
   7  -8   1       60.26       54.01      1.93 o 
   8  -8   1       69.22       66.32      2.23 o 
  -7  -7   1       11.00       11.42      2.18 o 
  -6  -7   1       91.98       97.47      3.61 o 
  -5  -7   1      139.81      134.80      2.73 o 
  -4  -7   1      110.42      114.13      4.28 o 
  -3  -7   1      103.55       94.54      1.96 o 
  -2  -7   1      135.96      137.23      2.67 o 
  -1  -7   1      191.37      203.92      5.71 o 
   0  -7   1       86.42       84.18      2.01 o 
   1  -7   1       55.42       52.80      0.66 o 
   2  -7   1       32.97       45.42      9.28 o 
   3  -7   1       56.22       58.48      1.47 o 
   4  -7   1       48.20       45.34      2.48 o 
   5  -7   1      171.33      159.61      2.52 o 
   6  -7   1       61.76       58.81      3.15 o 
   7  -7   1      163.78      148.52      4.30 o 
   8  -7   1      111.63      101.09      2.43 o 
   9  -7   1        4.06        6.18      1.33 o 
  -8  -6   1        5.26        6.21      2.01 o 
  -7  -6   1       17.20       14.70      1.33 o 
  -6  -6   1       37.82       37.79      2.01 o 
  -5  -6   1       58.09       62.00      1.34 o 
  -4  -6   1      247.72      247.08      2.41 o 
  -3  -6   1      322.98      321.83      4.04 o 
  -2  -6   1      467.23      452.22      5.75 o 
  -1  -6   1       55.79       45.92      1.68 o 
   0  -6   1        0.56        1.01      0.17 o 
   1  -6   1      225.07      242.49      3.21 o 
   2  -6   1      920.69      903.36     10.00 o 
   3  -6   1      198.79      196.48      4.83 o 
   4  -6   1      233.32      247.17      7.77 o 
   5  -6   1        3.51        2.82      0.80 o 
   6  -6   1      118.81      121.93      2.20 o 
   7  -6   1      426.87      429.52      5.58 o 
   8  -6   1       28.58       28.39      1.88 o 
   9  -6   1       35.07       36.25      3.03 o 
  10  -6   1       20.89       21.55      2.06 o 
  -8  -5   1       14.61       14.10      0.97 o 
  -7  -5   1       67.79       69.42      1.47 o 
  -6  -5   1       94.58       84.86      1.39 o 
  -5  -5   1       27.04       32.10      1.85 o 
  -4  -5   1        6.21        6.15      0.40 o 
  -3  -5   1      275.05      271.34      2.60 o 
  -2  -5   1      501.65      506.07      5.89 o 
  -1  -5   1      706.16      741.29     11.00 o 
   0  -5   1      148.69      146.44      1.19 o 
   1  -5   1       24.14       25.23      0.95 o 
   2  -5   1      104.39      104.23      1.45 o 
   3  -5   1       13.49       18.13      0.88 o 
   4  -5   1      391.11      410.46      4.86 o 
   5  -5   1      411.08      415.43      5.00 o 
   6  -5   1      368.19      390.19      4.72 o 
   7  -5   1       89.72       93.16      1.96 o 
   8  -5   1       84.39       87.32      2.52 o 
   9  -5   1      159.67      149.47      3.65 o 
  10  -5   1      112.57      113.40      3.50 o 
  -9  -4   1        9.94       11.26      1.37 o 
  -8  -4   1       24.80       27.12      4.75 o 
  -7  -4   1      249.91      242.26      4.68 o 
  -6  -4   1       34.25       30.77      0.84 o 
  -5  -4   1       55.49       50.64      0.96 o 
  -4  -4   1      149.85      143.37      1.70 o 
  -3  -4   1      217.70      222.74      4.66 o 
  -2  -4   1        0.65        0.76      0.29 o 
  -1  -4   1      501.38      482.88      6.63 o 
   0  -4   1      101.53      103.77      0.95 o 
   1  -4   1     2662.02     2812.38     36.89 o 
   2  -4   1       67.84       76.38      1.33 o 
   3  -4   1       20.12       22.74      0.80 o 
   4  -4   1      152.47      156.66      2.81 o 
   5  -4   1      225.49      228.94      3.20 o 
   6  -4   1      790.29      807.53      9.29 o 
   7  -4   1       66.28       68.49      1.69 o 
   8  -4   1        4.91        5.20      1.01 o 
   9  -4   1      149.45      145.36      2.91 o 
  10  -4   1       57.92       57.16      2.20 o 
 -10  -3   1       23.54       21.70      1.87 o 
  -9  -3   1       28.81       29.38      2.48 o 
  -8  -3   1       46.53       54.06      1.87 o 
  -7  -3   1      155.73      153.93      2.67 o 
  -6  -3   1      104.59      112.30      2.02 o 
  -5  -3   1      174.55      164.38      2.32 o 
  -4  -3   1      185.59      190.75      2.67 o 
  -3  -3   1       12.63       16.71      1.01 o 
  -2  -3   1       40.65       42.43      0.62 o 
  -1  -3   1       26.53       29.21      1.01 o 
   0  -3   1     1438.64     1475.90     16.48 o 
   1  -3   1     8320.20     9107.42    172.82 o 
   2  -3   1        2.05       12.45      4.37 o 
   3  -3   1      863.78      871.09     14.19 o 
   4  -3   1      152.73      151.39      2.11 o 
   5  -3   1     2543.72     2691.95     46.76 o 
   6  -3   1      378.82      381.35      5.50 o 
   7  -3   1       60.13       64.79      1.93 o 
   8  -3   1       29.54       28.14      1.67 o 
   9  -3   1       65.63       71.73      2.52 o 
  10  -3   1        3.56        1.86      1.16 o 
 -10  -2   1       42.43       44.59      7.77 o 
  -9  -2   1       18.27       19.56      2.39 o 
  -8  -2   1      345.87      352.32      5.74 o 
  -7  -2   1      104.51      105.97      2.05 o 
  -6  -2   1       93.15       95.74      1.75 o 
  -5  -2   1      896.40      937.65     11.15 o 
  -4  -2   1     3048.78     3331.79     47.01 o 
  -3  -2   1       67.61       75.68      1.18 o 
  -2  -2   1      379.52      370.84      9.28 o 
   0  -2   1     5737.04     6279.28    102.78 o 
   1  -2   1      950.59     1002.85      9.79 o 
   2  -2   1     2831.97     2939.53     38.02 o 
   3  -2   1      242.79      229.15      2.20 o 
   4  -2   1      392.86      370.15      3.62 o 
   5  -2   1       85.20       91.30      1.70 o 
   6  -2   1      386.48      371.49      4.21 o 
   7  -2   1       46.47       50.64      2.27 o 
   8  -2   1      192.98      200.84      3.12 o 
   9  -2   1       39.01       47.00      3.00 o 
  10  -2   1       51.79       56.87      2.08 o 
 -10  -1   1       26.07       27.69      2.18 o 
  -9  -1   1       74.38       81.86      5.62 o 
  -8  -1   1      249.71      241.57      3.62 o 
  -7  -1   1       32.82       38.50      1.33 o 
  -6  -1   1       36.90       32.48      1.87 o 
  -5  -1   1      538.39      543.68      6.09 o 
  -4  -1   1      157.41      142.54      2.37 o 
  -3  -1   1     1716.27     1797.89     20.57 o 
  -2  -1   1     2345.30     2478.51     30.33 o 
  -1  -1   1        1.37        4.18      0.92 o 
   1  -1   1      721.57      701.31      6.03 o 
   2  -1   1     1133.11     1193.32     12.14 o 
   3  -1   1      965.65      966.78      9.62 o 
   4  -1   1      489.32      461.21      6.09 o 
   5  -1   1      237.65      224.91      2.84 o 
   6  -1   1       26.65       34.91      1.90 o 
   7  -1   1        1.31        1.18      0.77 o 
   8  -1   1      111.54      103.26      3.99 o 
   9  -1   1       32.93       38.02      1.69 o 
  10  -1   1       29.06       30.05      2.18 o 
 -10   0   1       73.97       72.86      4.83 o 
  -9   0   1      126.93      119.22      2.58 o 
  -8   0   1      132.49      130.82      3.15 o 
  -7   0   1        2.48        3.39      0.80 o 
  -6   0   1      110.82       98.30      1.63 o 
  -5   0   1      141.86      150.48      2.64 o 
  -4   0   1       23.11       37.94      1.72 o 
  -3   0   1       28.32       40.86      0.88 o 
  -2   0   1     2348.79     2621.11     33.30 o 
  -1   0   1     2232.56     2141.34    303.94 o 
   1   0   1      218.33      218.12      1.53 o 
   2   0   1      984.25     1015.04     10.24 o 
   3   0   1     1463.54     1472.37     15.97 o 
   4   0   1     1545.03     1592.65     18.16 o 
   5   0   1       48.06       39.03      1.17 o 
   6   0   1      127.24      129.40      3.48 o 
   7   0   1        9.98        7.57      0.95 o 
   8   0   1       34.84       38.10      1.87 o 
   9   0   1        2.21        1.11      0.98 o 
  10   0   1       63.88       63.48      2.78 o 
 -11   1   1       38.15       41.01      2.48 o 
 -10   1   1       39.50       40.94      3.48 o 
  -9   1   1      265.18      258.97      4.04 o 
  -8   1   1       70.40       69.95      3.36 o 
  -7   1   1       33.02       37.74      1.25 o 
  -6   1   1      193.49      199.35      2.49 o 
  -5   1   1        0.73        0.84      0.47 o 
  -4   1   1      183.87      226.47      2.20 o 
  -3   1   1      562.98      527.86      4.72 o 
  -2   1   1     1368.73     1374.80     20.53 o 
  -1   1   1     1825.09     2116.45     23.53 o 
   0   1   1     1820.39     2011.68     18.17 o 
   1   1   1       80.40       80.49      0.88 o 
   2   1   1     1529.47     1591.41     19.18 o 
   3   1   1     2020.52     2205.01     27.37 o 
   4   1   1      144.44      146.96      1.66 o 
   5   1   1      478.82      444.55      4.66 o 
   6   1   1      170.96      192.43      3.36 o 
   7   1   1      318.80      322.35      4.71 o 
   8   1   1       41.84       40.42      1.60 o 
   9   1   1       25.96       19.66      1.76 o 
  10   1   1        0.25       -0.09      1.04 o 
 -11   2   1       60.06       66.74      2.49 o 
 -10   2   1       10.73       11.01      2.37 o 
  -9   2   1       16.95       16.04      1.31 o 
  -8   2   1       11.39        7.47      1.76 o 
  -7   2   1      288.20      267.38      3.38 o 
  -6   2   1      672.91      676.10      7.30 o 
  -5   2   1        0.94        2.24      0.53 o 
  -4   2   1       76.57       73.02      1.04 o 
  -3   2   1      217.17      202.80      1.84 o 
  -2   2   1     3283.59     3620.17     49.36 o 
  -1   2   1     5436.88     6124.74     99.31 o 
   0   2   1     2208.58     2340.66     27.99 o 
   1   2   1     1115.23     1099.31      8.98 o 
   2   2   1      781.36      747.85      5.65 o 
   3   2   1      780.53      788.56      6.89 o 
   4   2   1      188.98      167.60      1.77 o 
   5   2   1       18.90       18.17      0.65 o 
   6   2   1       35.06       35.90      2.10 o 
   7   2   1       72.30       77.82      1.81 o 
   8   2   1      139.90      147.75      2.83 o 
   9   2   1       22.73       15.19      1.39 o 
  10   2   1       53.55       53.83      2.40 o 
 -11   3   1       39.51       37.62      2.22 o 
 -10   3   1       63.32       59.03      3.38 o 
  -9   3   1       26.38       26.81      1.85 o 
  -8   3   1        3.81        3.95      1.10 o 
  -7   3   1      203.17      201.69      3.53 o 
  -6   3   1       72.88       67.96      1.37 o 
  -5   3   1       97.38       78.67      1.49 o 
  -4   3   1       11.95       11.57      2.22 o 
  -3   3   1      970.05     1006.32     10.12 o 
  -2   3   1     2535.86     2780.08     35.44 o 
  -1   3   1     1951.86     1983.09     22.79 o 
   0   3   1      761.34      756.16      6.89 o 
   1   3   1      970.50      926.21      7.33 o 
   2   3   1     1071.07     1042.37     10.77 o 
   3   3   1       70.39       72.31      0.92 o 
   4   3   1        1.52        1.43      0.40 o 
   5   3   1      186.32      192.65      2.15 o 
   6   3   1       19.95       17.80      0.80 o 
   7   3   1      112.86      112.16      1.88 o 
   8   3   1        7.11        5.96      0.80 o 
   9   3   1       30.97       34.65      1.32 o 
 -10   4   1       94.35       90.45      3.32 o 
  -9   4   1        0.36        1.09      0.89 o 
  -8   4   1       32.81       33.28      1.37 o 
  -7   4   1      405.32      407.94      5.46 o 
  -6   4   1      390.36      404.84      4.51 o 
  -5   4   1      113.09      101.04      2.18 o 
  -4   4   1      158.90      143.89      1.66 o 
  -3   4   1       80.42       76.21      5.20 o 
  -2   4   1      273.18      301.52      4.58 o 
  -1   4   1      642.72      676.34      7.15 o 
   0   4   1     1040.26     1024.93     12.13 o 
   1   4   1      414.71      393.13      2.45 o 
   2   4   1       91.20       84.62      1.60 o 
   3   4   1        3.58        3.11      0.55 o 
   4   4   1       12.39       14.66      1.60 o 
   5   4   1        3.70        2.89      1.34 o 
   6   4   1        0.73        0.92      0.59 o 
   7   4   1      129.70      125.87      2.39 o 
   8   4   1       54.06       57.31      1.88 o 
   9   4   1       48.88       50.36      2.60 o 
 -10   5   1       94.18      100.23      2.58 o 
  -9   5   1       22.65       22.16      1.93 o 
  -8   5   1      187.31      183.90      3.43 o 
  -7   5   1       18.93       16.63      5.25 o 
  -6   5   1       18.52       22.35      1.60 o 
  -5   5   1      210.49      214.04      6.55 o 
  -4   5   1      859.58      906.47     17.55 o 
  -3   5   1      271.27      269.62      4.24 o 
  -2   5   1       74.99       64.15      1.04 o 
  -1   5   1       25.43       21.22      0.66 o 
   0   5   1       98.23      102.21      1.33 o 
   1   5   1      358.63      365.32      3.00 o 
   2   5   1      428.88      422.49      3.57 o 
   3   5   1       16.07       19.15      1.39 o 
   4   5   1      147.05      156.31      3.99 o 
   5   5   1        2.01        2.06      0.80 o 
   6   5   1       61.90       58.11      3.06 o 
   7   5   1        6.07        6.92      0.85 o 
   8   5   1        0.95        0.05      0.84 o 
 -10   6   1        3.26        3.45      1.22 o 
  -9   6   1       58.94       59.24      2.36 o 
  -8   6   1      104.34      102.32      2.20 o 
  -7   6   1      226.42      220.41      5.58 o 
  -6   6   1       39.24       36.03      1.22 o 
  -5   6   1       14.95       13.43      1.09 o 
  -4   6   1      213.73      217.41      2.64 o 
  -3   6   1       98.14      100.89      5.08 o 
  -2   6   1      259.92      272.97      3.33 o 
  -1   6   1       23.82       27.28      2.98 o 
   0   6   1       50.76       48.82      1.43 o 
   1   6   1       28.04       27.66      0.66 o 
   2   6   1       42.89       37.79      2.27 o 
   3   6   1      153.15      157.03      2.11 o 
   4   6   1      248.09      261.08      2.89 o 
   5   6   1       14.72       20.75      1.85 o 
   6   6   1      159.43      156.70      4.07 o 
   7   6   1       24.16       20.47      1.80 o 
  -9   7   1       20.57       21.25      1.51 o 
  -8   7   1        7.22        6.98      1.37 o 
  -7   7   1       12.21        9.53      1.07 o 
  -6   7   1       83.72       76.72      5.00 o 
  -5   7   1      709.27      675.60      8.01 o 
  -4   7   1      340.93      317.62      4.37 o 
  -3   7   1      195.43      187.29      2.43 o 
  -2   7   1      106.81      103.72      1.57 o 
  -1   7   1      152.09      143.81      4.49 o 
   0   7   1        6.44        7.35      0.70 o 
   1   7   1       56.20       53.60      0.79 o 
   2   7   1       23.33       24.17      1.85 o 
   3   7   1       43.78       42.22      3.48 o 
   4   7   1       11.06       11.65      1.36 o 
   5   7   1      147.25      146.24      1.80 o 
   6   7   1      109.27      116.78      3.95 o 
  -8   8   1        2.51        2.59      1.05 o 
  -7   8   1       46.43       49.23      2.82 o 
  -6   8   1        0.36        0.08      0.92 o 
  -5   8   1      111.51      111.95      4.37 o 
  -4   8   1       63.17       60.59      1.84 o 
  -3   8   1      326.20      317.79      4.51 o 
  -2   8   1      167.88      171.54      3.74 o 
  -1   8   1       71.42       76.47      3.11 o 
   0   8   1      216.72      219.50      5.25 o 
   1   8   1      122.64      123.40      2.08 o 
   2   8   1        9.21        8.60      0.98 o 
   3   8   1       14.52       15.55      1.39 o 
   4   8   1       10.63       10.48      1.45 o 
   5   8   1       49.68       52.21      1.99 o 
  -7   9   1        0.41        0.62      0.92 o 
  -6   9   1       66.86       70.18      2.29 o 
  -5   9   1       40.39       39.35      1.80 o 
  -4   9   1       24.92       28.42      1.31 o 
  -3   9   1       13.61       14.87      1.09 o 
  -2   9   1       12.50       11.47      1.39 o 
  -1   9   1       17.78       19.04      2.27 o 
   0   9   1       68.53       65.00      1.93 o 
   1   9   1       20.22       22.26      2.77 o 
   2   9   1       77.03       77.31      2.98 o 
   3   9   1       47.43       44.09      3.27 o 
  -5  10   1       10.24        8.63      1.39 o 
  -4  10   1       10.04        9.47      0.95 o 
  -3  10   1       42.28       44.61      3.27 o 
  -2  10   1        1.60        1.64      1.64 o 
  -1  10   1       12.65        9.99      1.60 o 
   0  10   1       46.26       46.22      1.80 o 
   1  10   1        3.72        3.22      1.24 o 
   0 -11   2       25.06       26.19      2.52 o 
   1 -11   2       47.16       44.41      2.77 o 
   2 -11   2        5.24        5.20      3.19 o 
   3 -11   2       21.68       16.12      3.86 o 
   4 -11   2       30.33       24.01      2.52 o 
  -3 -10   2        4.64        4.24      1.31 o 
  -2 -10   2       34.61       38.28      1.87 o 
  -1 -10   2      112.82      115.81      2.73 o 
   0 -10   2      107.21      106.70      3.61 o 
   1 -10   2       20.36       21.49      2.10 o 
   2 -10   2       20.24       21.66      2.10 o 
   3 -10   2      117.48      118.84      7.77 o 
   4 -10   2       41.11       44.32      3.06 o 
   5 -10   2       22.25       26.61      2.94 o 
   6 -10   2        2.00        2.85      1.25 o 
  -5  -9   2        8.68        6.72      4.07 o 
  -4  -9   2        3.09        3.96      1.80 o 
  -3  -9   2       14.02       14.58      1.39 o 
  -2  -9   2       14.65       14.41      2.77 o 
  -1  -9   2       19.41       26.53      2.01 o 
   0  -9   2       94.35       97.13      3.11 o 
   1  -9   2       77.52       76.40      4.62 o 
   2  -9   2      160.47      136.53      6.19 o 
   3  -9   2      191.07      175.68      3.03 o 
   4  -9   2       51.38       46.17      2.11 o 
   5  -9   2       39.47       44.38      4.11 o 
   6  -9   2        0.82        1.05      1.01 o 
   7  -9   2       56.92       60.66      8.23 o 
  -6  -8   2       61.91       61.09      2.37 o 
  -5  -8   2        8.25        9.61      1.67 o 
  -4  -8   2       22.41       32.21      1.95 o 
  -3  -8   2       16.15       14.40      1.25 o 
  -2  -8   2      233.87      228.54      3.47 o 
  -1  -8   2      187.38      179.40      6.04 o 
   0  -8   2       43.98       49.45      2.10 o 
   1  -8   2      118.45      101.16      3.19 o 
   2  -8   2      127.46      121.88      3.57 o 
   3  -8   2      106.65      104.05      2.90 o 
   4  -8   2      137.14      137.20      2.95 o 
   5  -8   2       48.18       50.09      2.02 o 
   6  -8   2       48.35       53.20      3.15 o 
   7  -8   2       78.14       80.46      6.34 o 
   8  -8   2       12.02       11.59      1.48 o 
  -7  -7   2       11.12       10.83      2.18 o 
  -6  -7   2       47.35       45.25      2.77 o 
  -5  -7   2       40.97       39.58      2.07 o 
  -4  -7   2        6.65        5.79      1.25 o 
  -3  -7   2      124.52      117.58      3.23 o 
  -2  -7   2       69.36       66.52      2.01 o 
  -1  -7   2      286.17      290.05      5.20 o 
   0  -7   2      250.74      257.14      4.70 o 
   1  -7   2      374.82      411.30      4.90 o 
   2  -7   2      266.21      289.29      6.42 o 
   3  -7   2      163.08      151.21      2.40 o 
   4  -7   2       19.62       19.34      1.13 o 
   5  -7   2       48.19       52.58      1.60 o 
   6  -7   2      250.83      262.13      6.04 o 
   7  -7   2      144.42      159.12      4.54 o 
   8  -7   2       17.96       19.54      2.85 o 
   9  -7   2       15.52       14.15      1.60 o 
  -8  -6   2        1.82        0.67      1.68 o 
  -7  -6   2       26.76       24.95      1.47 o 
  -6  -6   2        3.27        2.57      0.68 o 
  -5  -6   2        0.31        0.31      0.25 o 
  -4  -6   2      181.90      183.11      2.10 o 
  -3  -6   2      330.17      338.44      6.72 o 
  -2  -6   2      194.93      196.43      3.11 o 
  -1  -6   2      225.74      218.94      3.86 o 
   0  -6   2        3.99        4.28      1.01 o 
   1  -6   2      984.03      979.87     11.13 o 
   2  -6   2      510.22      532.63      5.82 o 
   3  -6   2      124.98      122.25      1.90 o 
   4  -6   2        5.06        5.00      1.02 o 
   5  -6   2        0.58        1.30      0.77 o 
   6  -6   2      344.08      345.69      4.48 o 
   7  -6   2      224.10      214.16      3.35 o 
   8  -6   2       34.99       42.59      2.16 o 
   9  -6   2      117.21      115.60      4.48 o 
  10  -6   2       58.17       60.38      2.43 o 
  -9  -5   2       23.92       18.69      1.72 o 
  -8  -5   2       10.19        8.28      1.23 o 
  -7  -5   2      128.59      124.83      2.76 o 
  -6  -5   2       17.28       19.13      1.17 o 
  -5  -5   2       83.55       79.02      2.39 o 
  -4  -5   2      190.33      182.59      5.08 o 
  -3  -5   2      577.86      564.16      5.20 o 
  -2  -5   2      282.76      289.24      3.69 o 
  -1  -5   2      340.93      339.58      5.12 o 
   0  -5   2      124.50      108.07      5.61 o 
   1  -5   2     2927.32     3030.45     41.82 o 
   2  -5   2       26.21       17.26      1.01 o 
   3  -5   2       75.81       66.70      1.25 o 
   4  -5   2        9.41        9.38      1.39 o 
   5  -5   2      157.06      163.50      2.37 o 
   6  -5   2       12.30        9.87      1.24 o 
   7  -5   2       15.75       15.35      1.19 o 
   8  -5   2       59.36       58.35      2.29 o 
   9  -5   2      299.03      311.67      5.65 o 
  10  -5   2       60.07       60.88      2.88 o 
  -9  -4   2        5.10        5.13      1.51 o 
  -8  -4   2      110.51      111.66      2.67 o 
  -7  -4   2      103.38      107.72      2.48 o 
  -6  -4   2        7.28        6.63      1.43 o 
  -5  -4   2       79.53       68.50      2.35 o 
  -4  -4   2     1346.63     1334.65     22.67 o 
  -3  -4   2      239.27      241.27      3.86 o 
  -2  -4   2      884.67      895.89      8.19 o 
  -1  -4   2      281.11      331.27      5.88 o 
   0  -4   2      534.76      544.43      8.05 o 
   1  -4   2      173.99      155.05      2.48 o 
   2  -4   2      336.01      313.87      3.12 o 
   3  -4   2     1073.50     1099.59     12.43 o 
   4  -4   2      244.60      215.91      2.83 o 
   5  -4   2      323.46      317.11      5.12 o 
   6  -4   2      128.82      117.32      2.08 o 
   7  -4   2        6.19        5.53      1.17 o 
   8  -4   2        3.05        4.71      1.04 o 
   9  -4   2       13.12       11.50      1.37 o 
  10  -4   2       33.76       37.44      1.99 o 
 -10  -3   2       48.84       51.96      2.28 o 
  -9  -3   2        7.73        9.32      1.33 o 
  -8  -3   2      162.86      155.00      2.94 o 
  -7  -3   2       81.40       86.89      1.96 o 
  -6  -3   2      198.88      197.67      2.82 o 
  -5  -3   2      698.37      710.60     11.42 o 
  -4  -3   2      106.47      103.02      1.57 o 
  -3  -3   2      201.83      180.91      2.77 o 
  -2  -3   2       73.49       76.98      1.51 o 
  -1  -3   2       13.75        7.85      6.30 o 
   0  -3   2      112.43      122.98      0.92 o 
   1  -3   2      719.58      754.96      7.21 o 
   2  -3   2      318.36      348.72      3.23 o 
   3  -3   2        3.33        7.65      1.26 o 
   4  -3   2     1325.91     1407.05     15.94 o 
   5  -3   2      898.63      931.20     10.27 o 
   6  -3   2      514.38      500.27      5.70 o 
   7  -3   2      174.88      175.97      4.58 o 
   8  -3   2      315.38      302.86      4.91 o 
   9  -3   2       17.61       20.15      1.81 o 
  10  -3   2        0.32        0.64      1.10 o 
 -10  -2   2        3.13        4.20      1.31 o 
  -9  -2   2       33.19       36.64      2.35 o 
  -8  -2   2       62.47       62.77      1.84 o 
  -7  -2   2        0.46        1.16      0.94 o 
  -6  -2   2       45.62       45.08      1.64 o 
  -5  -2   2      913.96      926.05     10.30 o 
  -4  -2   2     1183.62     1149.85     12.58 o 
  -3  -2   2      708.10      708.27      7.30 o 
  -2  -2   2      256.16      230.70      2.94 o 
  -1  -2   2       11.90        0.42      0.50 o 
   0  -2   2      331.05      359.15      3.01 o 
   1  -2   2     2600.63     2847.13     36.77 o 
   2  -2   2        4.28        3.66      0.52 o 
   3  -2   2      219.87      220.38      2.44 o 
   4  -2   2      324.46      358.71      9.19 o 
   5  -2   2       97.86       88.74      2.85 o 
   6  -2   2      578.17      588.33      7.24 o 
   7  -2   2      469.15      477.85      6.43 o 
   8  -2   2      243.75      261.16      4.39 o 
   9  -2   2       79.39       73.24      2.57 o 
  10  -2   2       46.57       41.68      2.64 o 
 -10  -1   2       31.50       41.50      1.97 o 
  -9  -1   2       26.07       26.96     12.42 o 
  -8  -1   2       53.24       55.35      1.89 o 
  -7  -1   2        0.92        1.55      0.77 o 
  -6  -1   2      439.38      443.45      8.48 o 
  -5  -1   2       23.37       30.60      1.18 o 
  -4  -1   2      614.67      659.79      6.50 o 
  -3  -1   2      285.95      287.53      2.61 o 
  -2  -1   2     2125.58     2256.31     27.72 o 
  -1  -1   2    10986.84    12358.31    362.16 o 
   0  -1   2      148.90      166.75      1.03 o 
   1  -1   2      877.95      910.54      8.77 o 
   2  -1   2      146.14      138.89      1.33 o 
   3  -1   2     1578.31     1602.91     20.99 o 
   4  -1   2      413.68      436.29      4.62 o 
   5  -1   2      165.16      152.39      1.93 o 
   6  -1   2       76.65       84.79      1.92 o 
   7  -1   2      121.51      126.23      3.57 o 
   8  -1   2      333.51      345.38      7.68 o 
   9  -1   2       77.03       74.60      2.11 o 
  10  -1   2        3.17        1.99      1.45 o 
 -10   0   2       46.70       48.25      2.69 o 
  -9   0   2      200.58      202.81      6.97 o 
  -8   0   2        0.45        1.06      0.80 o 
  -7   0   2      273.34      261.43      4.72 o 
  -6   0   2      767.47      814.45      9.02 o 
  -5   0   2      713.06      704.14     13.39 o 
  -4   0   2      165.96      162.96      1.66 o 
  -3   0   2      720.14      723.61      6.71 o 
  -2   0   2       52.61       56.32      1.30 o 
  -1   0   2      235.73      257.70      1.83 o 
   0   0   2     4574.82     4833.40    114.19 o 
   1   0   2      437.87      466.84      2.85 o 
   2   0   2     2651.74     2837.21     29.44 o 
   3   0   2     1969.20     2054.60     24.78 o 
   4   0   2      805.96      811.57      8.19 o 
   5   0   2      233.42      226.87      2.52 o 
   6   0   2       82.72       91.09      2.58 o 
   7   0   2       12.66       14.95      1.60 o 
   8   0   2       29.54       35.83      1.81 o 
   9   0   2       21.02       19.12      2.31 o 
  10   0   2       60.78       61.91      2.78 o 
 -11   1   2       14.34       14.17      2.03 o 
 -10   1   2       71.10       73.21      2.25 o 
  -9   1   2      151.17      150.71      2.79 o 
  -8   1   2      137.51      137.30      2.76 o 
  -7   1   2      413.94      403.67      4.75 o 
  -6   1   2      934.96      958.78     11.40 o 
  -5   1   2      438.98      422.39      4.13 o 
  -4   1   2      137.87      113.00      2.31 o 
  -3   1   2      477.96      501.83      4.36 o 
  -2   1   2      115.27      117.01      1.24 o 
  -1   1   2      166.61      159.16      1.43 o 
   0   1   2      422.61      453.22      3.22 o 
   1   1   2     1820.29     1872.37     15.11 o 
   2   1   2      997.77      981.13      7.91 o 
   3   1   2     1254.36     1243.53     10.74 o 
   4   1   2       42.61       32.96      0.65 o 
   5   1   2      418.94      426.88      3.94 o 
   6   1   2        1.80        3.42      1.22 o 
   7   1   2       81.34       79.13      1.79 o 
   8   1   2       58.28       56.02      2.50 o 
   9   1   2        0.28        1.08      0.79 o 
  10   1   2        6.62        8.43      1.30 o 
 -11   2   2       43.64       49.35      2.60 o 
 -10   2   2       44.13       41.66      2.18 o 
  -9   2   2       34.08       35.06      1.48 o 
  -8   2   2       12.07       11.21      1.24 o 
  -7   2   2      448.59      429.01      5.52 o 
  -6   2   2       52.18       53.28      1.19 o 
  -5   2   2      426.53      400.22      3.95 o 
  -4   2   2      193.05      165.45      3.11 o 
  -3   2   2      453.81      446.49      4.39 o 
  -2   2   2      237.59      248.21      2.32 o 
  -1   2   2        1.79        2.50      0.38 o 
   0   2   2      195.29      192.34      1.39 o 
   1   2   2        1.57        1.09      0.26 o 
   2   2   2      781.79      757.65      5.05 o 
   3   2   2      567.49      563.84      4.70 o 
   4   2   2      880.92      875.26      7.51 o 
   5   2   2      287.37      310.77      3.01 o 
   6   2   2        1.32        2.20      0.58 o 
   7   2   2       83.82       73.86      1.43 o 
   8   2   2        0.42        0.51      0.89 o 
   9   2   2       42.64       41.46      1.43 o 
 -11   3   2        0.58        0.93      1.45 o 
 -10   3   2       59.72       63.62      4.24 o 
  -9   3   2       15.23       16.96      1.52 o 
  -8   3   2      494.11      487.06      6.62 o 
  -7   3   2        0.78        0.49      0.74 o 
  -6   3   2       65.59       63.18      1.25 o 
  -5   3   2      156.89      177.02      3.44 o 
  -4   3   2      339.03      331.29      3.09 o 
  -3   3   2      194.69      190.29      1.72 o 
  -2   3   2      577.87      577.69      5.08 o 
  -1   3   2      194.77      188.59      1.55 o 
   0   3   2       36.11       26.74      0.50 o 
   1   3   2      262.82      263.79      2.00 o 
   2   3   2      165.48      147.98      1.44 o 
   3   3   2        8.12        5.70      0.51 o 
   4   3   2      254.75      257.41      2.68 o 
   5   3   2      299.72      320.76      2.98 o 
   6   3   2      186.80      190.29      2.37 o 
   7   3   2      185.64      177.31      2.23 o 
   8   3   2        7.15        4.65      0.80 o 
   9   3   2       20.97       23.23      1.35 o 
 -10   4   2       13.49       15.63      2.01 o 
  -9   4   2        3.62        4.46      1.01 o 
  -8   4   2       11.46        9.38      1.01 o 
  -7   4   2      111.54      110.02      2.20 o 
  -6   4   2       34.39       40.21      1.30 o 
  -5   4   2       56.19       54.55      1.07 o 
  -4   4   2      274.20      273.28      3.47 o 
  -3   4   2       88.45       73.83      1.51 o 
  -2   4   2      403.37      408.32      5.04 o 
  -1   4   2     1014.14     1044.40     11.78 o 
   0   4   2     1845.34     1918.34     23.00 o 
   1   4   2      599.46      601.93      4.12 o 
   2   4   2      636.62      621.67      5.33 o 
   3   4   2        0.58        2.54      0.63 o 
   4   4   2      297.18      292.84      4.58 o 
   5   4   2       90.93       83.53      2.35 o 
   6   4   2      189.21      186.14      2.16 o 
   7   4   2        6.97        7.24      0.93 o 
   8   4   2       38.03       37.85      1.51 o 
 -10   5   2       48.70       44.85      3.23 o 
  -9   5   2      271.55      260.19      3.95 o 
  -8   5   2       77.91       74.01      2.73 o 
  -7   5   2        2.40        2.60      0.77 o 
  -6   5   2       18.23       24.00      1.17 o 
  -5   5   2       33.80       41.65      1.47 o 
  -4   5   2      500.58      522.78      5.76 o 
  -3   5   2      145.45      145.96      1.91 o 
  -2   5   2      491.71      477.13      4.96 o 
  -1   5   2      181.49      173.88      4.91 o 
   0   5   2      290.68      283.38      2.70 o 
   1   5   2     1647.27     1682.56     16.36 o 
   2   5   2      267.47      280.61      2.11 o 
   3   5   2      245.42      243.30      2.96 o 
   4   5   2        0.46        2.34      2.35 o 
   5   5   2       61.14       55.67      1.39 o 
   6   5   2      101.16      106.47      2.83 o 
   7   5   2        3.43        4.51      0.94 o 
 -10   6   2       11.12        8.57      2.81 o 
  -9   6   2       62.07       59.02      3.86 o 
  -8   6   2       70.50       69.98      1.78 o 
  -7   6   2      481.34      466.99      6.67 o 
  -6   6   2        8.99        8.76      0.83 o 
  -5   6   2      223.19      229.56      2.79 o 
  -4   6   2        8.91        8.96      1.22 o 
  -3   6   2      403.67      409.28      8.77 o 
  -2   6   2      102.96      104.27      1.27 o 
  -1   6   2       67.65       64.81      1.00 o 
   0   6   2       25.64       30.14      1.26 o 
   1   6   2      195.65      196.42      1.95 o 
   2   6   2       38.09       40.41      2.01 o 
   3   6   2      225.71      224.24      3.58 o 
   4   6   2        7.97        8.99      1.05 o 
   5   6   2       30.65       29.59      1.05 o 
   6   6   2       26.82       26.41      1.45 o 
   7   6   2       12.94       16.61      2.22 o 
  -9   7   2        4.85        4.09      1.07 o 
  -8   7   2       33.79       38.60      1.81 o 
  -7   7   2        0.52        1.38      0.95 o 
  -6   7   2       83.72       81.71      1.72 o 
  -4   7   2      183.43      186.84      2.43 o 
  -3   7   2      176.27      179.92      3.32 o 
  -2   7   2      347.00      331.62      5.76 o 
  -1   7   2       55.76       50.45      1.26 o 
   0   7   2      216.68      205.13      3.03 o 
   1   7   2        8.45        9.43      0.65 o 
   2   7   2        0.37        0.17      0.72 o 
   3   7   2        2.54        3.18      0.95 o 
   4   7   2        1.23        1.86      1.45 o 
   5   7   2      180.75      178.16      3.33 o 
   6   7   2        3.15        3.92      2.90 o 
  -8   8   2       33.63       35.73      1.60 o 
  -7   8   2       17.78       22.12      4.07 o 
  -6   8   2       36.06       35.86      1.65 o 
  -5   8   2       32.28       31.40      1.22 o 
  -4   8   2       11.63        9.06      1.64 o 
  -3   8   2      184.69      176.09      2.11 o 
  -2   8   2        5.56        5.22      1.09 o 
  -1   8   2       98.59       95.37      1.45 o 
   0   8   2      198.26      193.43      2.18 o 
   1   8   2       73.73       70.54      2.13 o 
   2   8   2       65.12       65.71      1.92 o 
   3   8   2        3.11        3.64      1.14 o 
   4   8   2       29.41       35.16      3.15 o 
  -7   9   2        0.28       -0.73      1.03 o 
  -6   9   2       95.36       86.33      2.02 o 
  -5   9   2       50.30       47.51      2.77 o 
  -4   9   2      103.95       96.66      2.60 o 
  -3   9   2       16.36       13.11      0.82 o 
  -2   9   2       31.03       28.79      1.22 o 
  -1   9   2       48.24       44.54      1.64 o 
   0   9   2       32.57       31.26      0.82 o 
   1   9   2        0.62        0.75      1.60 o 
   2   9   2       21.47       21.15      2.27 o 
   3   9   2       25.79       30.00      1.76 o 
  -4  10   2       48.37       43.58      3.82 o 
  -3  10   2       33.77       37.41      1.53 o 
  -2  10   2       17.35       15.46      1.18 o 
  -1  10   2       75.53       74.88      2.60 o 
   0  10   2       10.51        7.08      1.72 o 
   0 -11   3       19.09       24.51      2.52 o 
   1 -11   3        7.82       11.25      2.10 o 
   2 -11   3        0.22       -0.92      2.85 o 
   3 -11   3       51.85       44.28      2.59 o 
   4 -11   3       11.49        8.82      1.90 o 
  -3 -10   3        4.64        4.54      1.33 o 
  -2 -10   3       49.69       54.98      2.11 o 
  -1 -10   3       64.03       62.46      3.11 o 
   0 -10   3      162.99      160.77      4.62 o 
   1 -10   3        0.42       -0.25      1.34 o 
   2 -10   3      145.87      142.46      4.28 o 
   3 -10   3       39.30       42.99      3.15 o 
   4 -10   3        7.71        8.12      2.34 o 
   5 -10   3       25.43       30.35      4.11 o 
   6 -10   3       19.02       23.13      1.78 o 
  -5  -9   3        5.19        4.99      1.39 o 
  -4  -9   3        2.75        3.42      1.52 o 
  -3  -9   3       45.56       45.14      2.14 o 
  -2  -9   3        0.57       -0.42      0.95 o 
  -1  -9   3        0.92        1.34      1.34 o 
   0  -9   3        3.02        4.45      1.51 o 
   1  -9   3      125.11      130.63      5.88 o 
   2  -9   3      472.29      470.89      9.15 o 
   3  -9   3      111.89      119.45      3.05 o 
   4  -9   3       64.73       66.86      6.72 o 
   5  -9   3        1.13        0.72      1.18 o 
   6  -9   3       24.82       24.84      2.22 o 
   7  -9   3       54.82       53.93      2.68 o 
  -6  -8   3       35.84       34.81      3.23 o 
  -5  -8   3        1.89        3.02      1.19 o 
  -4  -8   3        5.27        5.39      1.45 o 
  -3  -8   3       53.88       52.14      3.82 o 
  -2  -8   3      139.09      143.79      3.16 o 
  -1  -8   3      159.49      171.68      6.04 o 
   0  -8   3        3.26        3.19      1.26 o 
   1  -8   3       16.20       12.74      0.84 o 
   2  -8   3      450.14      436.93     11.17 o 
   3  -8   3      118.25      115.92      2.76 o 
   4  -8   3      208.75      214.54      3.90 o 
   5  -8   3       33.47       37.41      1.60 o 
   6  -8   3       85.12       78.14      2.64 o 
   7  -8   3        8.82        6.68      1.28 o 
   8  -8   3        2.45        4.32      1.33 o 
  -7  -7   3       39.27       45.25      5.20 o 
  -6  -7   3       29.61       32.66      4.28 o 
  -5  -7   3       11.11       11.46      1.31 o 
  -4  -7   3       72.96       73.72      2.31 o 
  -3  -7   3      145.96      137.83      2.90 o 
  -2  -7   3        4.61        5.55      0.92 o 
  -1  -7   3       88.94       82.02      2.52 o 
   0  -7   3        4.18        2.60      2.10 o 
   1  -7   3     1295.93     1274.46     12.08 o 
   2  -7   3        9.29       12.27      3.32 o 
   3  -7   3      119.98      112.95      3.26 o 
   4  -7   3       48.81       48.41      1.51 o 
   5  -7   3      339.68      342.45      4.57 o 
   6  -7   3       96.61      103.49      2.28 o 
   7  -7   3       40.91       39.56      2.12 o 
   8  -7   3        0.33        0.63      1.04 o 
   9  -7   3        8.88        8.79      1.51 o 
  -8  -6   3       26.40       29.05      2.77 o 
  -7  -6   3       73.40       75.39      3.27 o 
  -6  -6   3        8.70        8.92      1.72 o 
  -5  -6   3        6.70        6.49      0.49 o 
  -4  -6   3      227.99      225.17      7.26 o 
  -3  -6   3      162.66      159.37      2.93 o 
  -2  -6   3      442.66      457.64      5.62 o 
  -1  -6   3       87.35       82.02      2.27 o 
   0  -6   3      149.93      161.19      3.19 o 
   1  -6   3       77.90       78.24      1.31 o 
   2  -6   3       57.58       53.90      1.31 o 
   3  -6   3       19.19       22.48      1.04 o 
   4  -6   3       12.16       12.13      1.80 o 
   5  -6   3       35.05       46.01      2.85 o 
   6  -6   3      168.87      167.58      2.79 o 
   7  -6   3      161.18      165.22      2.91 o 
   8  -6   3       57.78       63.45      2.50 o 
   9  -6   3       95.52      103.62      4.37 o 
  -9  -5   3        6.92        5.76      0.97 o 
  -8  -5   3       37.33       39.88      4.62 o 
  -7  -5   3        2.78        3.61      1.51 o 
  -6  -5   3        4.58        3.86      1.43 o 
  -5  -5   3       33.77       40.88      2.01 o 
  -4  -5   3      122.89      118.87      2.94 o 
  -3  -5   3       22.43       16.86      2.27 o 
  -2  -5   3      299.74      299.16      5.25 o 
  -1  -5   3      305.36      293.07      4.53 o 
   0  -5   3     1628.90     1769.19     43.14 o 
   1  -5   3      799.10      853.71      7.01 o 
   2  -5   3        5.91        5.77      0.81 o 
   3  -5   3       47.11       46.60      1.37 o 
   4  -5   3       73.44       76.86      2.43 o 
   5  -5   3       50.01       53.82      2.31 o 
   6  -5   3       23.09       20.89      1.93 o 
   7  -5   3       20.66       23.77      1.80 o 
   8  -5   3      159.06      167.80      3.03 o 
   9  -5   3      147.09      148.27      4.90 o 
  10  -5   3       77.74       70.26      4.21 o 
  -9  -4   3       18.71       16.96      2.35 o 
  -8  -4   3       90.08       89.91      3.36 o 
  -7  -4   3        4.89        7.14      1.51 o 
  -6  -4   3       20.91       21.16      1.68 o 
  -5  -4   3      149.17      151.36      3.36 o 
  -4  -4   3       20.52       26.78      1.43 o 
  -3  -4   3       86.02       78.41      1.85 o 
  -2  -4   3      147.92      143.74      1.07 o 
  -1  -4   3      799.24      794.68     11.50 o 
   0  -4   3     1330.14     1379.39     21.61 o 
   1  -4   3        0.89        1.82      0.41 o 
   2  -4   3      753.59      809.59      8.90 o 
   3  -4   3      278.04      285.70      3.00 o 
   4  -4   3      839.75      857.40      9.29 o 
   5  -4   3       14.70       11.43      1.09 o 
   6  -4   3      308.86      316.29      3.98 o 
   7  -4   3       37.50       36.68      2.73 o 
   8  -4   3       63.49       64.88      2.85 o 
   9  -4   3       50.35       56.26      3.38 o 
  10  -4   3       24.58       24.32      2.69 o 
 -10  -3   3       29.81       48.73      6.59 o 
  -9  -3   3        8.57        7.98      1.60 o 
  -8  -3   3       15.60       15.71      1.34 o 
  -7  -3   3        0.43        0.59      0.77 o 
  -6  -3   3      665.95      664.16      9.67 o 
  -5  -3   3      739.78      780.12      8.87 o 
  -4  -3   3      304.74      280.06      4.37 o 
  -3  -3   3       49.37       46.84      1.34 o 
  -2  -3   3      381.04      344.28      5.71 o 
  -1  -3   3     1117.74     1208.05     39.67 o 
   0  -3   3     1482.77     1444.45     12.90 o 
   1  -3   3      593.12      570.48      7.63 o 
   2  -3   3       36.37       65.95      1.18 o 
   3  -3   3      432.31      383.14      4.03 o 
   4  -3   3      249.46      247.53      3.44 o 
   5  -3   3      338.32      332.57      4.16 o 
   6  -3   3       26.28       33.54      1.51 o 
   7  -3   3      137.81      141.16      3.11 o 
   8  -3   3      255.08      262.10      6.30 o 
   9  -3   3      226.82      219.39      4.45 o 
  10  -3   3       23.96       21.82      2.56 o 
 -10  -2   3       15.61       17.45      2.01 o 
  -9  -2   3       65.98       65.77      2.52 o 
  -8  -2   3        6.27        7.58      1.32 o 
  -7  -2   3        1.11        0.76      0.74 o 
  -6  -2   3       56.06       53.35      1.37 o 
  -5  -2   3      713.03      719.67      9.17 o 
  -4  -2   3     1811.86     1808.73     21.82 o 
  -3  -2   3     2130.42     2167.81     26.53 o 
  -2  -2   3     1543.44     1559.13     24.18 o 
  -1  -2   3     1102.16     1218.84     12.17 o 
   0  -2   3      441.18      424.22      2.67 o 
   1  -2   3        1.08        3.67      0.33 o 
   2  -2   3      332.34      293.88      3.08 o 
   3  -2   3      147.69      121.45      3.32 o 
   4  -2   3      166.43      127.65      1.54 o 
   5  -2   3        3.88        2.74      0.59 o 
   6  -2   3      430.48      432.14      4.93 o 
   7  -2   3        1.59        1.18      0.77 o 
   8  -2   3      152.46      152.06      2.73 o 
   9  -2   3       17.93       19.17      1.93 o 
  10  -2   3       83.09       90.33      8.02 o 
 -10  -1   3       11.14       12.26      1.42 o 
  -9  -1   3       87.08       91.97      2.67 o 
  -8  -1   3       17.33       19.77      1.19 o 
  -7  -1   3      363.52      337.06      4.72 o 
  -6  -1   3      512.29      513.40      6.23 o 
  -5  -1   3       41.67       37.18      1.09 o 
  -4  -1   3        3.91       10.31      1.26 o 
  -3  -1   3      233.18      226.89      2.30 o 
  -2  -1   3     1778.38     1977.79     22.50 o 
  -1  -1   3      207.99      259.97      1.91 o 
   0  -1   3       47.27       51.26      1.01 o 
   1  -1   3       33.00       31.88      0.62 o 
   2  -1   3       12.63       13.15      0.57 o 
   3  -1   3      429.51      424.92      3.60 o 
   4  -1   3       38.48       28.42      1.81 o 
   5  -1   3      807.05      754.33      8.59 o 
   6  -1   3        0.58        3.25      1.55 o 
   7  -1   3       92.23       85.93      4.07 o 
   8  -1   3      150.59      135.23      4.95 o 
   9  -1   3       61.36       62.42      2.31 o 
  10  -1   3       20.89       25.31      5.65 o 
 -10   0   3       23.22       21.68      2.85 o 
  -9   0   3       27.86       34.78      3.61 o 
  -8   0   3       37.70       45.75      1.78 o 
  -7   0   3      406.04      389.33      5.20 o 
  -6   0   3      149.97      147.56      1.99 o 
  -5   0   3      801.26      794.12      8.52 o 
  -4   0   3      121.84       98.57      3.65 o 
  -3   0   3      790.19      787.53      7.30 o 
  -2   0   3     1027.39     1117.63     10.83 o 
  -1   0   3      292.74      307.19      2.60 o 
   0   0   3       25.02       25.08      0.76 o 
   1   0   3       10.77       14.59      0.58 o 
   2   0   3       91.80       94.23      0.79 o 
   3   0   3       52.25       64.19      0.83 o 
   4   0   3      161.88      156.00      1.59 o 
   5   0   3     1123.82     1171.64     10.92 o 
   6   0   3      325.60      327.51      3.48 o 
   7   0   3      206.06      201.74      2.67 o 
   8   0   3       17.07       13.99      1.18 o 
   9   0   3        3.59        2.94      0.89 o 
  10   0   3       69.80       74.74      2.24 o 
 -11   1   3        0.55       -1.16      1.16 o 
 -10   1   3        6.04        5.19      1.16 o 
  -9   1   3        1.52        1.26      0.89 o 
  -8   1   3      129.51      134.78      2.67 o 
  -7   1   3      100.06      102.65      2.12 o 
  -6   1   3      428.74      438.29      4.66 o 
  -5   1   3       40.24       35.66      1.05 o 
  -4   1   3      360.68      372.79      3.32 o 
  -3   1   3      465.80      481.99      4.54 o 
  -2   1   3      241.52      240.11      2.98 o 
  -1   1   3       53.30       57.92      1.25 o 
   0   1   3      304.97      312.66      2.88 o 
   1   1   3      399.19      435.34      2.61 o 
   2   1   3     2119.15     2313.70     20.47 o 
   3   1   3       29.60       33.36      0.57 o 
   4   1   3      106.93       95.50      1.61 o 
   5   1   3      306.99      311.48      3.03 o 
   6   1   3       90.46       99.88      1.63 o 
   7   1   3      790.34      776.06      7.79 o 
   8   1   3       15.79       14.14      1.46 o 
   9   1   3       30.97       29.86      1.79 o 
 -11   2   3       33.10       36.81      1.87 o 
 -10   2   3       44.64       44.03      2.15 o 
  -9   2   3       15.96       19.45      1.89 o 
  -8   2   3      125.81      135.41      3.69 o 
  -7   2   3       16.13       15.65      3.65 o 
  -6   2   3      123.42      117.92      1.94 o 
  -5   2   3       45.80       40.85      1.37 o 
  -4   2   3     1548.76     1649.34     20.65 o 
  -3   2   3      652.64      653.13      5.79 o 
  -2   2   3      110.48       98.73      0.77 o 
  -1   2   3       95.85       76.94      0.64 o 
   0   2   3        7.59        4.57      0.19 o 
   1   2   3      182.58      152.79      1.24 o 
   2   2   3     1369.19     1384.29     10.59 o 
   3   2   3      367.47      366.77      2.98 o 
   4   2   3      951.03      966.79      8.86 o 
   5   2   3        3.36        5.00      0.78 o 
   6   2   3      395.18      373.07      3.68 o 
   7   2   3       73.01       74.34      1.44 o 
   8   2   3       63.39       67.65      2.83 o 
   9   2   3        3.84        2.01      0.87 o 
 -10   3   3        8.32        9.69      1.22 o 
  -9   3   3      235.59      237.28      5.08 o 
  -8   3   3      292.36      292.34      4.30 o 
  -7   3   3      331.73      333.93      3.92 o 
  -6   3   3       80.47       74.64      1.31 o 
  -5   3   3        0.64        1.40      0.58 o 
  -4   3   3      377.07      386.57      4.53 o 
  -3   3   3      407.41      398.52      3.41 o 
  -2   3   3     1943.67     2098.18     24.69 o 
  -1   3   3      179.69      162.91      1.55 o 
   0   3   3       13.50        7.01      1.16 o 
   1   3   3      444.72      436.40      3.58 o 
   2   3   3      584.38      569.32      4.70 o 
   3   3   3       57.38       54.99      5.37 o 
   4   3   3       96.65       89.45      1.27 o 
   5   3   3        0.86        1.25      0.50 o 
   6   3   3      229.08      224.07      2.71 o 
   7   3   3       37.72       39.87      1.71 o 
   8   3   3       30.79       28.55      1.17 o 
 -10   4   3       44.77       44.52      1.78 o 
  -9   4   3       71.49       79.04      2.48 o 
  -8   4   3       10.57        9.40      1.16 o 
  -7   4   3      434.01      425.24      5.36 o 
  -6   4   3       51.75       53.34      2.22 o 
  -5   4   3      128.96      137.04      1.93 o 
  -4   4   3        0.60        1.30      0.42 o 
  -3   4   3        2.87        1.91      0.46 o 
  -2   4   3      173.74      163.00      1.29 o 
  -1   4   3      396.35      386.94      3.80 o 
   0   4   3      108.67      119.74      1.41 o 
   1   4   3      894.82      913.99      8.36 o 
   2   4   3       60.25       63.63      1.07 o 
   3   4   3      797.58      793.46      9.65 o 
   4   4   3       26.80       30.87      1.80 o 
   5   4   3       71.81       67.13      1.72 o 
   6   4   3       14.48       15.78      0.97 o 
   7   4   3        6.38        4.84      0.91 o 
   8   4   3        0.34       -0.28      1.09 o 
 -10   5   3      117.09      119.98      4.10 o 
  -9   5   3      141.59      135.92      3.89 o 
  -8   5   3      183.97      175.78      3.14 o 
  -7   5   3      106.92      108.56      2.85 o 
  -6   5   3       15.28       14.70      1.85 o 
  -5   5   3      139.02      141.27      3.90 o 
  -4   5   3        5.89        6.50      0.67 o 
  -3   5   3        2.61        3.85      0.57 o 
  -2   5   3       10.54       12.80      1.83 o 
  -1   5   3       15.18       18.39      0.81 o 
   0   5   3      228.60      215.87      1.91 o 
   1   5   3      384.03      385.47      3.65 o 
   2   5   3      221.22      228.13      2.12 o 
   3   5   3      109.73      123.88      1.66 o 
   4   5   3       59.87       58.94      2.14 o 
   5   5   3      283.95      286.87      3.52 o 
   6   5   3       64.07       69.21      3.82 o 
   7   5   3       16.31       13.65      1.09 o 
  -9   6   3        3.24        2.90      1.05 o 
  -8   6   3       47.46       43.66      3.40 o 
  -7   6   3      111.00      111.92      2.28 o 
  -6   6   3      136.94      133.67      1.96 o 
  -5   6   3      233.62      231.99      3.08 o 
  -4   6   3       82.26       77.63      1.25 o 
  -3   6   3      235.90      234.40      2.46 o 
  -2   6   3       42.05       40.67      1.93 o 
  -1   6   3       44.71       44.68      1.12 o 
   0   6   3      174.33      179.99      1.90 o 
   1   6   3       10.72       12.12      1.59 o 
   2   6   3       42.81       42.69      1.79 o 
   3   6   3      121.99      127.95      3.72 o 
   4   6   3      110.06      117.39      3.14 o 
   5   6   3       77.04       78.54      1.59 o 
   6   6   3        0.81        1.15      0.74 o 
  -9   7   3        8.15        4.98      1.31 o 
  -8   7   3       17.60       17.28      2.85 o 
  -7   7   3       47.51       46.35      2.10 o 
  -6   7   3       39.13       39.40      2.43 o 
  -5   7   3       92.67       90.94      2.64 o 
  -4   7   3       93.24       92.47      1.77 o 
  -3   7   3      146.61      146.00      1.93 o 
  -2   7   3      123.45      124.84      3.99 o 
  -1   7   3      498.51      491.01      5.72 o 
   0   7   3      418.33      417.87      4.17 o 
   1   7   3       59.08       55.26      2.22 o 
   2   7   3        4.76        4.93      0.54 o 
   3   7   3        1.09        0.84      0.65 o 
   4   7   3       75.20       72.76      2.07 o 
   5   7   3       31.47       30.37      1.31 o 
  -8   8   3       10.35        7.81      1.87 o 
  -7   8   3        2.19        2.60      1.48 o 
  -6   8   3       33.58       40.10      1.80 o 
  -5   8   3       15.78       18.68      2.39 o 
  -4   8   3       80.77       74.30      1.23 o 
  -3   8   3       27.57       23.75      1.16 o 
  -2   8   3       20.06       21.91      1.07 o 
  -1   8   3      126.24      129.63      2.14 o 
   0   8   3      135.19      133.95      1.56 o 
   1   8   3       70.95       70.12      1.20 o 
   2   8   3       44.26       40.63      1.93 o 
   3   8   3       67.56       64.49      1.68 o 
  -6   9   3       50.04       50.77      3.06 o 
  -5   9   3       19.46       22.70      1.59 o 
  -4   9   3       57.25       57.88      1.18 o 
  -3   9   3        4.91        4.36      0.89 o 
  -2   9   3      116.81      105.07      2.18 o 
  -1   9   3       88.94       85.31      2.43 o 
   0   9   3       32.37       32.04      1.63 o 
   1   9   3        1.28        0.77      0.49 o 
   2   9   3       25.54       24.18      1.68 o 
   3 -11   4       41.85       50.01      7.14 o 
  -3 -10   4        1.94        2.52      1.31 o 
  -2 -10   4       12.39       12.17      1.93 o 
  -1 -10   4       43.44       51.13      2.94 o 
   0 -10   4       19.73       25.86      2.35 o 
   1 -10   4       13.89       14.27      2.10 o 
   2 -10   4      177.73      117.79     52.13 o 
   3 -10   4        3.12        1.13      1.99 o 
   4 -10   4       46.44       41.64      2.00 o 
   5 -10   4       28.70       29.71      6.38 o 
   6 -10   4      123.01      138.75      3.53 o 
  -5  -9   4        4.19        4.62      1.42 o 
  -4  -9   4       52.38       51.45      2.17 o 
  -3  -9   4      151.53      150.95      4.93 o 
  -2  -9   4        3.40        4.21      1.13 o 
  -1  -9   4        0.26        0.50      1.26 o 
   0  -9   4       18.40        4.28      2.77 o 
   1  -9   4      169.54      163.12      4.37 o 
   2  -9   4       60.96       61.36      1.06 o 
   3  -9   4       83.24       82.10      1.32 o 
   4  -9   4       32.91       32.71      2.03 o 
   5  -9   4       87.17       82.76      2.85 o 
   6  -9   4       39.10       38.01      2.32 o 
   7  -9   4       95.37       97.84      2.88 o 
  -6  -8   4       13.98       13.58      2.03 o 
  -5  -8   4        3.09        2.48      1.22 o 
  -4  -8   4       31.26       33.95      2.08 o 
  -3  -8   4       11.15        9.90      1.22 o 
  -2  -8   4       67.71       71.26      1.93 o 
  -1  -8   4       92.20       96.38      2.94 o 
   0  -8   4       12.22       14.36      1.68 o 
   1  -8   4       73.84       70.68      3.29 o 
   2  -8   4       30.85       34.76      0.92 o 
   3  -8   4       84.86       99.81      3.47 o 
   4  -8   4      120.08      126.57      4.70 o 
   5  -8   4      138.61      148.59      7.43 o 
   6  -8   4       81.57       81.65      6.04 o 
   7  -8   4       18.09       22.56      2.06 o 
   8  -8   4       34.41       37.74      8.81 o 
  -7  -7   4       24.24       25.02      4.53 o 
  -6  -7   4        1.39        1.47      1.07 o 
  -5  -7   4       43.77       48.04      2.10 o 
  -4  -7   4      124.36      125.71      3.02 o 
  -3  -7   4       27.55       29.15      1.39 o 
  -2  -7   4        0.41        1.01      1.09 o 
  -1  -7   4        0.46        1.68      1.18 o 
   0  -7   4      275.58      284.68      5.29 o 
   1  -7   4      348.23      361.03      3.91 o 
   2  -7   4       11.61       16.54      0.91 o 
   3  -7   4       28.96       43.29      1.89 o 
   4  -7   4      183.99      195.30      3.42 o 
   5  -7   4      284.87      279.32      3.98 o 
   6  -7   4       41.84       41.25      2.02 o 
   7  -7   4      100.92      102.65      2.49 o 
   8  -7   4       15.47       20.61      2.43 o 
   9  -7   4       60.99       65.54      3.95 o 
  -8  -6   4       63.90       63.30      3.53 o 
  -7  -6   4       11.15       11.59      1.93 o 
  -6  -6   4        1.36        1.48      0.65 o 
  -5  -6   4       49.68       50.12      3.48 o 
  -4  -6   4       63.16       65.03      2.48 o 
  -3  -6   4       26.21       28.38      1.19 o 
  -2  -6   4      140.01      146.33      3.19 o 
  -1  -6   4      337.30      334.46      5.54 o 
   0  -6   4      531.25      545.47     14.02 o 
   1  -6   4      270.58      250.76      2.41 o 
   2  -6   4      383.53      388.04      5.17 o 
   3  -6   4      144.55      138.00      2.94 o 
   4  -6   4      100.01      109.16      2.06 o 
   5  -6   4        0.50       -0.07      0.94 o 
   6  -6   4       48.21       52.01      1.66 o 
   7  -6   4       20.75       16.94      2.31 o 
   8  -6   4       57.35       58.40      5.04 o 
   9  -6   4       84.47       82.04      2.55 o 
  -9  -5   4       27.32       27.12      2.85 o 
  -8  -5   4       46.12       50.20      2.94 o 
  -7  -5   4        0.80        1.85      1.43 o 
  -6  -5   4       35.62       38.95      2.18 o 
  -5  -5   4       93.41      103.43      4.53 o 
  -4  -5   4       27.24       29.89      1.68 o 
  -3  -5   4       21.94       23.09      0.58 o 
  -2  -5   4       23.49       21.83      2.27 o 
  -1  -5   4      253.26      258.90      4.11 o 
   0  -5   4      915.33      918.37      7.89 o 
   1  -5   4      943.85      950.96      8.10 o 
   2  -5   4      483.72      438.79      3.71 o 
   3  -5   4      594.48      588.62      6.35 o 
   4  -5   4      740.88      707.73      8.86 o 
   5  -5   4       92.88       86.19      4.74 o 
   6  -5   4        5.42        6.40      0.97 o 
   7  -5   4       23.56       21.04      1.31 o 
   8  -5   4        8.15        7.10      1.83 o 
   9  -5   4       79.25       78.38      2.88 o 
  -9  -4   4       63.31       52.64      3.11 o 
  -8  -4   4      131.37      134.15      4.03 o 
  -7  -4   4       73.30       67.66      2.69 o 
  -6  -4   4      148.94      140.95      5.29 o 
  -5  -4   4       36.83       41.89      1.85 o 
  -4  -4   4       61.80       63.38      1.85 o 
  -3  -4   4        1.60        1.23      0.24 o 
  -2  -4   4      495.51      476.64      6.92 o 
  -1  -4   4      207.48      220.36      4.28 o 
   0  -4   4      215.86      204.44      2.29 o 
   1  -4   4       18.49       13.03      0.50 o 
   2  -4   4      220.32      236.21      2.56 o 
   3  -4   4      271.45      288.43      2.84 o 
   4  -4   4      231.81      223.41      2.64 o 
   5  -4   4      193.70      190.24      2.55 o 
   6  -4   4      673.47      672.84     10.03 o 
   7  -4   4        0.83        0.95      1.02 o 
   8  -4   4       29.29       31.37      1.88 o 
   9  -4   4        0.44       -0.69      1.30 o 
 -10  -3   4       23.33       27.27      4.32 o 
  -9  -3   4        0.79        1.88      1.32 o 
  -8  -3   4       23.01       21.12      1.67 o 
  -7  -3   4       37.97       39.61      3.06 o 
  -6  -3   4      419.99      407.06      5.55 o 
  -5  -3   4      496.08      484.48      7.64 o 
  -4  -3   4       99.89       92.93      3.02 o 
  -3  -3   4      150.50      145.57      2.35 o 
  -2  -3   4      207.43      221.15      2.00 o 
  -1  -3   4      182.97      200.32      4.87 o 
   0  -3   4      558.69      596.19      3.89 o 
   1  -3   4      503.17      488.95      3.79 o 
   2  -3   4       47.40       61.32      1.06 o 
   3  -3   4        0.71        2.20      0.51 o 
   4  -3   4        1.39        1.36      0.52 o 
   5  -3   4      168.79      165.88      4.41 o 
   6  -3   4      172.59      184.19      4.87 o 
   7  -3   4       43.85       44.41      1.48 o 
   8  -3   4      264.87      255.04      3.77 o 
   9  -3   4       31.80       28.80      1.80 o 
  10  -3   4       36.95       36.26      1.91 o 
 -10  -2   4        5.27        2.85      1.19 o 
  -9  -2   4       55.22       54.40      4.07 o 
  -8  -2   4        8.91        2.26      2.06 o 
  -7  -2   4        5.35        5.33      1.85 o 
  -6  -2   4      183.83      167.95      2.72 o 
  -5  -2   4       59.10       60.48      1.42 o 
  -4  -2   4      130.15      121.14      1.48 o 
  -3  -2   4     1472.55     1537.31     24.43 o 
  -2  -2   4      511.18      505.19      4.71 o 
  -1  -2   4      663.95      697.77     10.03 o 
   0  -2   4      665.65      686.07      4.38 o 
   1  -2   4      898.42      926.75      6.61 o 
   2  -2   4      592.38      587.84      4.83 o 
   3  -2   4      235.25      208.07      1.71 o 
   4  -2   4      445.12      466.34      4.11 o 
   5  -2   4      116.65      110.70      1.66 o 
   6  -2   4       83.21       89.74      1.43 o 
   7  -2   4      457.40      460.19      5.04 o 
   8  -2   4      167.16      163.10      2.69 o 
   9  -2   4       16.87       19.70      1.27 o 
 -10  -1   4       49.64       53.47      2.48 o 
  -9  -1   4        0.39        0.92      1.57 o 
  -8  -1   4       79.84       76.90      1.84 o 
  -7  -1   4       39.83       42.97      2.56 o 
  -6  -1   4      154.83      162.76      2.17 o 
  -5  -1   4        1.37        2.07      0.65 o 
  -4  -1   4        2.15        6.11      1.51 o 
  -3  -1   4     1908.63     1981.00     24.25 o 
  -2  -1   4     1212.65     1236.67     12.69 o 
  -1  -1   4     1234.88     1279.72     15.92 o 
   0  -1   4      153.82      134.94      0.87 o 
   1  -1   4      452.21      450.55      2.89 o 
   2  -1   4     1487.91     1551.65     14.19 o 
   3  -1   4     1009.30     1051.11      9.17 o 
   4  -1   4      105.17      100.30      1.13 o 
   5  -1   4       29.40       32.70      0.96 o 
   6  -1   4      119.48      116.41      2.56 o 
   7  -1   4      386.79      373.77      7.02 o 
   8  -1   4      191.42      196.47      3.92 o 
   9  -1   4      184.11      183.74      2.79 o 
 -10   0   4        7.42        5.70      1.72 o 
  -9   0   4       44.36       37.79      2.31 o 
  -8   0   4      183.01      186.59      2.79 o 
  -7   0   4      119.37      113.63      5.04 o 
  -6   0   4      173.29      177.39      2.61 o 
  -5   0   4       53.83       48.08      1.42 o 
  -4   0   4      827.14      861.34      8.49 o 
  -3   0   4     1060.90     1130.01     11.19 o 
  -2   0   4     1709.79     1810.52     50.96 o 
  -1   0   4     2232.71     2440.24     60.80 o 
   0   0   4      908.73      859.07      9.72 o 
   1   0   4       98.18      132.58      1.18 o 
   2   0   4     1091.27     1133.90      8.56 o 
   3   0   4       41.01       33.81      0.56 o 
   4   0   4      514.61      533.65      4.38 o 
   5   0   4       10.65       14.44      0.67 o 
   6   0   4       93.81       87.10      1.52 o 
   7   0   4      116.09      117.85      1.79 o 
   8   0   4        0.41        1.14      0.84 o 
   9   0   4       17.41       16.88      1.57 o 
 -10   1   4        4.48        5.84      1.13 o 
  -9   1   4       13.09       15.03      1.16 o 
  -8   1   4      158.12      154.32      2.81 o 
  -7   1   4      195.35      196.32      2.55 o 
  -6   1   4     1182.64     1172.16     13.45 o 
  -5   1   4       29.01       26.39      0.85 o 
  -4   1   4      462.26      478.69      4.87 o 
  -3   1   4       35.29       27.37      0.65 o 
  -2   1   4     1125.07     1217.81     30.92 o 
  -1   1   4      298.79      249.33      3.44 o 
   0   1   4       94.03      128.66      5.03 o 
   1   1   4       75.75       82.41      0.94 o 
   2   1   4      366.25      375.58      2.47 o 
   3   1   4      170.33      178.56      1.77 o 
   4   1   4      409.65      393.18      3.45 o 
   5   1   4        0.75        1.24      0.56 o 
   6   1   4      297.13      279.67      3.42 o 
   7   1   4       58.18       57.15      1.27 o 
   8   1   4       79.93       80.70      2.68 o 
   9   1   4        0.32        0.96      0.84 o 
 -10   2   4       13.73       11.56      1.46 o 
  -9   2   4      123.46      130.74      2.40 o 
  -8   2   4        0.42        1.53      0.87 o 
  -7   2   4      408.56      387.63      4.36 o 
  -6   2   4       80.99       72.94      2.48 o 
  -5   2   4      808.61      802.24     14.31 o 
  -4   2   4      502.59      517.22      4.63 o 
  -3   2   4       66.63       58.52      0.83 o 
  -2   2   4      103.00      102.90      0.73 o 
  -1   2   4      117.26      104.24      1.72 o 
   0   2   4       78.65       89.12      0.93 o 
   1   2   4        2.67        3.10      0.39 o 
   2   2   4      106.91      125.04      1.03 o 
   3   2   4       58.41       59.64      1.61 o 
   4   2   4      165.59      178.50      2.15 o 
   5   2   4      269.33      248.43      2.62 o 
   6   2   4      435.91      421.09      5.29 o 
   7   2   4       74.38       78.87      1.69 o 
   8   2   4       25.36       25.43      1.82 o 
 -10   3   4        5.47        6.93      1.13 o 
  -9   3   4        4.58        5.77      0.95 o 
  -8   3   4       30.29       33.75      1.22 o 
  -7   3   4      105.30      106.22      1.96 o 
  -6   3   4      129.44      129.85      1.94 o 
  -5   3   4      215.30      218.91      4.24 o 
  -4   3   4      214.99      207.27      2.10 o 
  -3   3   4       80.27       93.60      1.39 o 
  -2   3   4      429.98      470.46      3.56 o 
  -1   3   4       10.97       11.42      0.63 o 
   0   3   4      259.43      277.83      1.97 o 
   1   3   4      705.88      758.28      5.39 o 
   2   3   4        2.96        3.71      0.50 o 
   3   3   4       59.66       59.46      1.39 o 
   4   3   4        2.40        3.08      0.46 o 
   5   3   4      265.04      264.44      2.80 o 
   6   3   4       64.92       61.24      1.40 o 
   7   3   4       45.79       46.89      1.47 o 
   8   3   4       25.56       22.79      2.07 o 
 -10   4   4      110.17      109.10      2.37 o 
  -9   4   4        7.73        8.57      1.23 o 
  -8   4   4        4.14        3.77      0.77 o 
  -7   4   4       61.73       57.89      1.25 o 
  -6   4   4        0.56        0.17      0.47 o 
  -5   4   4      531.62      541.80      5.80 o 
  -4   4   4       37.46       35.74      0.68 o 
  -3   4   4      132.94      141.71      1.33 o 
  -2   4   4        9.75       13.73      0.86 o 
  -1   4   4      100.00       94.19      1.43 o 
   0   4   4      792.58      842.96      7.07 o 
   1   4   4      253.74      253.46      1.85 o 
   2   4   4      197.70      192.71      2.16 o 
   3   4   4       88.55       91.60      1.43 o 
   4   4   4      355.91      359.61      4.07 o 
   5   4   4      227.95      223.77      3.35 o 
   6   4   4       53.81       47.49      3.86 o 
   7   4   4        1.15        1.20      1.13 o 
 -10   5   4       55.68       56.69      1.89 o 
  -9   5   4      157.54      150.53      2.61 o 
  -8   5   4      317.99      293.15      4.29 o 
  -7   5   4        9.52       10.54      0.83 o 
  -6   5   4      106.90      105.23      1.93 o 
  -5   5   4      210.68      210.26      3.03 o 
  -4   5   4      303.40      297.96      4.79 o 
  -3   5   4      112.81      117.73      1.16 o 
  -2   5   4        9.06       10.07      0.57 o 
  -1   5   4        1.45        1.18      0.56 o 
   0   5   4      241.66      240.64      2.29 o 
   1   5   4      333.73      321.15      3.71 o 
   2   5   4       99.12       91.77      1.06 o 
   3   5   4       63.43       65.74      1.62 o 
   4   5   4       75.02       77.20      1.75 o 
   5   5   4      124.86      128.80      4.37 o 
   6   5   4       30.59       29.24      1.93 o 
  -9   6   4       27.65       30.72      2.98 o 
  -8   6   4      126.98      120.65      2.51 o 
  -7   6   4       34.00       32.66      1.07 o 
  -6   6   4       39.73       37.90      1.04 o 
  -5   6   4       97.13      111.32      3.19 o 
  -4   6   4      129.95      137.92      3.86 o 
  -3   6   4      301.01      289.42      4.36 o 
  -2   6   4       35.84       32.01      0.93 o 
  -1   6   4      252.87      249.91      3.47 o 
   0   6   4       18.38       24.33      0.75 o 
   1   6   4        5.75        5.47      0.61 o 
   2   6   4       14.48       13.31      0.79 o 
   3   6   4      203.99      197.05      2.40 o 
   4   6   4      149.76      154.75      3.13 o 
   5   6   4        4.44        3.61      1.58 o 
  -8   7   4       64.08       63.99      1.63 o 
  -7   7   4        2.09        1.64      1.22 o 
  -6   7   4      118.37      103.16      2.94 o 
  -5   7   4        0.39        0.92      0.53 o 
  -4   7   4       21.53       22.16      0.71 o 
  -3   7   4       43.59       40.37      1.31 o 
  -2   7   4      181.94      178.14      3.04 o 
  -1   7   4      111.30      109.33      1.72 o 
   0   7   4      289.30      276.21      2.51 o 
   1   7   4       17.25       19.39      0.76 o 
   2   7   4       50.62       49.71      2.48 o 
   3   7   4       51.15       55.82      2.23 o 
   4   7   4       24.90       22.98      1.90 o 
  -7   8   4       61.01       57.42      1.51 o 
  -6   8   4       65.48       65.27      1.60 o 
  -5   8   4       38.63       35.52      1.32 o 
  -4   8   4        4.37        3.63      0.57 o 
  -3   8   4       26.64       29.88      1.97 o 
  -2   8   4       28.69       28.54      1.19 o 
  -1   8   4       54.99       52.96      1.12 o 
   0   8   4       19.16       22.02      0.84 o 
   1   8   4       13.74       13.33      0.77 o 
   2   8   4      113.76      113.98      2.30 o 
  -5   9   4       32.65       32.04      1.93 o 
  -4   9   4        1.69        1.90      0.76 o 
  -3   9   4       35.24       34.55      1.55 o 
  -2   9   4       69.75       69.99      1.48 o 
  -1   9   4       59.89       59.11      1.68 o 
   0   9   4       32.30       33.90      2.53 o 
   2 -11   5        8.97        9.40      2.18 o 
   3 -11   5       12.11       14.94      2.52 o 
  -3 -10   5        3.14        1.48      1.59 o 
  -2 -10   5       10.27       10.96      1.54 o 
  -1 -10   5       18.25       22.83      2.35 o 
   0 -10   5       34.08       39.37      2.69 o 
   1 -10   5       74.48       72.28      3.27 o 
   2 -10   5       49.40       46.74      5.62 o 
   3 -10   5        0.25        0.21      1.01 o 
   4 -10   5        4.61        3.33      0.97 o 
   5 -10   5       44.10       44.54      4.40 o 
  -5  -9   5        2.72        2.31      1.31 o 
  -4  -9   5       88.06       90.87      6.97 o 
  -3  -9   5      113.08      106.96      2.73 o 
  -2  -9   5        6.67       10.13      1.61 o 
  -1  -9   5        1.58        2.94      1.51 o 
   0  -9   5       10.66       12.42      1.85 o 
   1  -9   5      152.67      148.42      4.11 o 
   2  -9   5       24.42       24.70      3.49 o 
   3  -9   5       83.20       86.86      1.33 o 
   4  -9   5       38.50       45.72      2.19 o 
   5  -9   5       62.83       64.87      1.68 o 
   6  -9   5       11.41        9.06      1.08 o 
   7  -9   5       62.18       55.55      2.77 o 
  -6  -8   5        8.75        7.46      1.48 o 
  -5  -8   5       76.42       82.12      3.00 o 
  -4  -8   5       30.01       29.72      2.69 o 
  -3  -8   5        4.20        3.78      1.07 o 
  -2  -8   5       37.35       32.07      1.48 o 
  -1  -8   5       47.75       45.42      2.35 o 
   0  -8   5       42.93       47.10      3.78 o 
   1  -8   5        0.75        1.04      0.21 o 
   2  -8   5       95.20       91.18      1.40 o 
   3  -8   5       71.13       62.64      1.53 o 
   4  -8   5      297.89      292.07      4.00 o 
   5  -8   5      154.84      164.58      2.44 o 
   6  -8   5       71.46       76.87      2.31 o 
   7  -8   5       25.98       33.01      4.58 o 
   8  -8   5       10.36       11.86      2.88 o 
  -7  -7   5        1.77        1.39      1.19 o 
  -6  -7   5       54.17       52.24      2.81 o 
  -5  -7   5      100.31       97.96      7.05 o 
  -4  -7   5      184.83      187.31      6.09 o 
  -3  -7   5       81.16       88.69      2.64 o 
  -2  -7   5        7.96        8.14      2.52 o 
  -1  -7   5       50.52       52.05      2.18 o 
   0  -7   5       54.42       48.52      2.10 o 
   1  -7   5      105.79      108.74      2.45 o 
   2  -7   5       20.23       25.20      0.69 o 
   3  -7   5       16.80       18.43      0.77 o 
   4  -7   5      119.27      115.20      1.76 o 
   5  -7   5      253.72      242.79      4.57 o 
   6  -7   5      195.62      199.13      3.94 o 
   7  -7   5      154.11      143.55      3.03 o 
   8  -7   5        0.30        0.53      1.32 o 
  -8  -6   5       18.40       23.09      2.52 o 
  -7  -6   5        9.90        9.74      3.27 o 
  -6  -6   5       50.12       53.90      2.60 o 
  -5  -6   5      101.29       93.32      1.79 o 
  -4  -6   5       49.56       49.53      1.39 o 
  -3  -6   5        0.38        0.14      0.81 o 
  -2  -6   5      138.77      148.84      3.19 o 
  -1  -6   5       87.62       92.09      3.86 o 
   0  -6   5      175.88      183.21      5.12 o 
   1  -6   5      120.35      125.92      1.46 o 
   2  -6   5      467.20      469.37      4.93 o 
   3  -6   5       23.89       24.48      0.85 o 
   4  -6   5       48.78       50.39      1.22 o 
   5  -6   5       17.55       15.57      0.86 o 
   6  -6   5      273.81      271.58      4.52 o 
   7  -6   5       21.63       23.12      1.45 o 
   8  -6   5       80.13       79.44      2.80 o 
   9  -6   5       40.10       42.07      2.61 o 
  -8  -5   5       13.08       12.51      2.10 o 
  -7  -5   5        1.68        4.28      1.51 o 
  -6  -5   5       70.68       76.23      2.77 o 
  -5  -5   5       10.89       10.49      2.43 o 
  -4  -5   5       82.09       73.68      1.72 o 
  -3  -5   5        1.11        1.03      0.30 o 
  -2  -5   5       33.20       37.86      0.48 o 
  -1  -5   5       40.85       42.65      1.51 o 
   0  -5   5       67.71       76.41      0.97 o 
   1  -5   5      446.01      473.22      4.55 o 
   2  -5   5      204.39      213.00      2.90 o 
   3  -5   5      898.99      915.10     11.92 o 
   4  -5   5      306.05      297.32      3.14 o 
   5  -5   5      137.88      132.64      1.96 o 
   6  -5   5       68.23       71.83      1.81 o 
   7  -5   5        2.26        3.00      0.91 o 
   8  -5   5      117.05      118.27      2.44 o 
   9  -5   5        6.61        5.27      1.10 o 
  -9  -4   5       41.25       41.89      2.77 o 
  -8  -4   5       39.63       36.60      2.35 o 
  -7  -4   5      277.64      257.73      5.46 o 
  -6  -4   5        2.00        3.19      2.18 o 
  -5  -4   5      122.36      128.36      2.94 o 
  -4  -4   5       50.01       54.82      2.77 o 
  -3  -4   5      209.72      213.90      3.54 o 
  -2  -4   5      274.03      270.18      2.24 o 
  -1  -4   5      213.06      211.28      2.64 o 
   0  -4   5       28.55       23.23      0.71 o 
   1  -4   5       41.68       33.27      0.60 o 
   2  -4   5      554.68      598.28      5.12 o 
   3  -4   5      950.62      926.66      8.19 o 
   4  -4   5      158.19      159.88      1.92 o 
   5  -4   5       87.44       83.63      1.37 o 
   6  -4   5       88.80       91.80      1.77 o 
   7  -4   5       32.75       33.52      1.86 o 
   8  -4   5      242.40      238.35      3.17 o 
   9  -4   5       25.58       27.91      1.44 o 
  -9  -3   5        0.36        1.12      1.24 o 
  -8  -3   5        1.15        1.65      1.10 o 
  -7  -3   5       26.68       26.69      1.52 o 
  -6  -3   5      170.53      170.92      5.12 o 
  -5  -3   5       79.37       79.50      2.10 o 
  -4  -3   5        2.12        1.26      1.26 o 
  -3  -3   5      339.84      354.00      5.20 o 
  -2  -3   5      484.80      483.66      5.30 o 
  -1  -3   5     1166.98     1191.42     12.90 o 
   0  -3   5     1080.92     1017.27      7.28 o 
   1  -3   5      187.50      164.94      2.15 o 
   2  -3   5       32.02       24.34      0.93 o 
   3  -3   5     1145.18     1152.07     10.65 o 
   4  -3   5      191.37      190.41      1.89 o 
   5  -3   5      572.12      566.84      6.95 o 
   6  -3   5      227.26      230.32      2.77 o 
   7  -3   5      127.02      124.35      2.13 o 
   8  -3   5        7.44        8.29      1.07 o 
   9  -3   5       53.67       55.95      2.70 o 
 -10  -2   5       24.55       24.01      1.66 o 
  -9  -2   5       53.81       53.79      2.22 o 
  -8  -2   5      232.19      230.38      3.99 o 
  -7  -2   5       44.90       42.61      1.31 o 
  -6  -2   5       30.69       31.31      1.34 o 
  -5  -2   5       32.38       28.25      1.07 o 
  -4  -2   5        0.62        2.35      0.67 o 
  -3  -2   5      204.65      234.35      2.43 o 
  -2  -2   5       56.66       56.67      0.69 o 
  -1  -2   5     1943.09     2088.42     63.63 o 
   0  -2   5     1060.76     1059.32      7.78 o 
   1  -2   5      181.34      165.41      1.20 o 
   2  -2   5     1164.21     1195.08     10.58 o 
   3  -2   5       65.39       65.42      0.96 o 
   4  -2   5      169.26      162.31      2.45 o 
   5  -2   5        0.90        1.16      0.67 o 
   6  -2   5       75.49       67.14      1.45 o 
   7  -2   5      132.50      131.50      2.21 o 
   8  -2   5       39.71       39.96      1.98 o 
   9  -2   5        7.91        6.65      1.05 o 
 -10  -1   5       22.32       21.84      1.51 o 
  -9  -1   5       25.79       25.47      2.01 o 
  -8  -1   5       56.94       57.91      1.57 o 
  -7  -1   5       45.96       42.11      1.22 o 
  -6  -1   5      784.36      762.00      8.55 o 
  -5  -1   5        1.33        2.58      0.59 o 
  -4  -1   5      258.40      268.56      6.55 o 
  -3  -1   5       13.67       22.00      0.67 o 
  -2  -1   5      510.94      545.64      5.23 o 
  -1  -1   5      331.40      346.00      2.41 o 
   0  -1   5      363.06      346.86      2.15 o 
   1  -1   5       15.65       14.10      0.32 o 
   2  -1   5      454.27      455.11      4.01 o 
   3  -1   5       61.80       61.23      1.06 o 
   4  -1   5      408.07      425.90      3.78 o 
   5  -1   5        0.90        0.61      0.54 o 
   6  -1   5        2.02        2.98      0.63 o 
   7  -1   5       42.07       40.22      1.16 o 
   8  -1   5       28.07       31.19      1.20 o 
   9  -1   5       47.72       45.92      2.18 o 
 -10   0   5        5.19        3.82      1.07 o 
  -9   0   5       44.91       47.99      2.77 o 
  -8   0   5        2.31        2.22      0.77 o 
  -7   0   5       27.13       26.78      1.22 o 
  -6   0   5        7.13        6.33      0.80 o 
  -5   0   5      185.41      182.76      1.90 o 
  -4   0   5      313.74      327.16      3.13 o 
  -3   0   5       27.08       18.75      0.42 o 
  -2   0   5        5.19        5.70      0.31 o 
  -1   0   5      812.04      837.66     13.60 o 
   0   0   5      187.78      183.78      3.20 o 
   1   0   5     1593.72     1860.71     37.33 o 
   2   0   5       75.59       61.53      0.80 o 
   3   0   5       10.66        8.98      0.50 o 
   4   0   5       20.64       16.83      0.56 o 
   5   0   5       72.33       71.83      1.81 o 
   6   0   5      560.72      541.95      5.16 o 
   7   0   5        4.24        3.29      0.76 o 
   8   0   5        8.82        9.51      1.04 o 
   9   0   5        1.34        3.11      1.33 o 
 -10   1   5       23.26       28.52      1.75 o 
  -9   1   5       13.62       16.21      2.01 o 
  -8   1   5       29.31       29.72      1.36 o 
  -7   1   5       31.05       29.44      1.17 o 
  -6   1   5       27.25       27.19      1.01 o 
  -5   1   5      161.46      172.61      1.97 o 
  -4   1   5      945.33      941.34      9.23 o 
  -3   1   5      359.19      353.87      3.00 o 
  -2   1   5      837.85      904.66     39.29 o 
  -1   1   5      165.15      229.19      4.70 o 
   0   1   5      208.10      188.42      2.52 o 
   1   1   5      714.68      787.15      5.46 o 
   2   1   5      457.95      475.24      3.23 o 
   3   1   5       75.21       77.53      1.35 o 
   4   1   5       16.54       18.84      1.67 o 
   5   1   5      285.12      276.38      2.60 o 
   6   1   5      139.37      138.94      2.18 o 
   7   1   5      182.09      170.48      2.48 o 
   8   1   5       18.03       15.73      1.01 o 
 -10   2   5       62.25       63.28      1.81 o 
  -9   2   5       42.98       43.52      1.72 o 
  -8   2   5       55.44       61.21      1.70 o 
  -7   2   5       21.73       19.52      1.47 o 
  -6   2   5       77.70       69.33      2.69 o 
  -5   2   5      339.59      339.47      3.95 o 
  -4   2   5      943.75      925.65      9.30 o 
  -3   2   5     1947.62     2014.13     19.70 o 
  -2   2   5      731.45      763.74     17.70 o 
  -1   2   5      413.59      418.66      7.64 o 
   0   2   5      455.09      466.46      5.02 o 
   1   2   5      433.33      397.08      3.15 o 
   2   2   5        0.74        0.72      0.29 o 
   3   2   5        5.32        6.31      1.41 o 
   4   2   5        2.88        4.01      0.52 o 
   5   2   5      128.71      134.19      1.56 o 
   6   2   5      131.62      130.03      2.15 o 
   7   2   5       33.00       34.65      1.09 o 
   8   2   5       64.26       53.16      1.63 o 
 -10   3   5        3.65        4.66      1.01 o 
  -9   3   5       43.88       46.67      2.22 o 
  -8   3   5      183.75      175.94      2.84 o 
  -7   3   5      160.27      161.45      2.81 o 
  -6   3   5        0.47        1.06      0.57 o 
  -5   3   5       46.72       47.95      0.77 o 
  -4   3   5       90.88       76.83      0.92 o 
  -3   3   5      841.72      852.19      7.08 o 
  -2   3   5      442.96      425.86      3.95 o 
  -1   3   5      174.79      166.98      1.90 o 
   0   3   5      518.36      533.61      5.97 o 
   1   3   5      268.87      269.87      1.85 o 
   2   3   5      192.63      190.41      1.93 o 
   3   3   5        7.80        4.26      0.84 o 
   4   3   5      128.57      126.52      1.78 o 
   5   3   5       14.31       19.92      1.77 o 
   6   3   5        0.45        0.32      0.60 o 
   7   3   5        7.83        6.42      0.94 o 
 -10   4   5       32.74       33.41      2.01 o 
  -9   4   5       28.84       32.55      1.43 o 
  -8   4   5      260.43      251.55      4.32 o 
  -7   4   5      140.12      141.40      1.90 o 
  -6   4   5      199.74      194.64      2.94 o 
  -5   4   5      157.27      153.13      1.81 o 
  -4   4   5       11.04       12.03      1.51 o 
  -3   4   5        4.19        3.32      0.29 o 
  -2   4   5       23.32       31.47      0.59 o 
  -1   4   5      396.93      391.82      3.09 o 
   0   4   5       59.30       62.77      1.41 o 
   1   4   5       93.71       96.31      1.05 o 
   2   4   5       57.88       55.53      1.27 o 
   3   4   5      273.94      282.91      3.52 o 
   4   4   5      151.58      151.06      4.32 o 
   5   4   5      176.58      162.11      2.43 o 
   6   4   5       36.24       37.21      1.93 o 
  -9   5   5       17.75       19.82      2.06 o 
  -8   5   5       63.42       59.31      1.37 o 
  -7   5   5       27.63       34.56      1.34 o 
  -6   5   5      439.79      426.17      4.48 o 
  -5   5   5      360.85      359.00      3.56 o 
  -4   5   5      303.50      305.09      3.22 o 
  -3   5   5        1.08        1.08      0.28 o 
  -2   5   5       11.51       13.97      1.89 o 
  -1   5   5       16.99       14.49      2.41 o 
   0   5   5       58.56       59.59      1.84 o 
   1   5   5        4.53        5.29      0.47 o 
   2   5   5      101.14      111.61      1.09 o 
   3   5   5       70.52       77.47      1.20 o 
   4   5   5       72.61       71.48      1.77 o 
   5   5   5       10.23        7.79      1.48 o 
   6   5   5       56.02       60.34      1.98 o 
  -8   6   5        0.85        2.53      0.71 o 
  -7   6   5        3.99        3.23      0.65 o 
  -6   6   5      110.88      112.62      1.60 o 
  -5   6   5       61.55       61.74      2.27 o 
  -4   6   5      118.29      117.37      1.46 o 
  -3   6   5       63.60       64.42      1.09 o 
  -2   6   5      355.93      364.16      4.17 o 
  -1   6   5       84.97       88.49      1.10 o 
   0   6   5       29.04       29.65      0.82 o 
   1   6   5       31.22       30.89      0.77 o 
   2   6   5       57.66       61.99      1.20 o 
   3   6   5      206.96      216.99      2.64 o 
   4   6   5       47.68       48.41      1.16 o 
   5   6   5       31.52       30.31      1.76 o 
  -7   7   5       43.48       44.21      1.96 o 
  -6   7   5       84.16       79.78      2.39 o 
  -5   7   5       84.32       76.62      1.34 o 
  -4   7   5        2.05        2.39      0.54 o 
  -3   7   5       50.17       53.60      1.48 o 
  -2   7   5       61.95       68.58      1.80 o 
  -1   7   5       84.88       85.23      1.42 o 
   0   7   5       49.84       50.82      1.51 o 
   1   7   5       13.31       12.76      0.89 o 
   2   7   5      135.54      142.15      2.10 o 
   3   7   5       10.77       12.46      1.39 o 
  -6   8   5       33.36       36.63      1.19 o 
  -5   8   5        5.01        4.56      0.82 o 
  -4   8   5        3.48        2.38      0.70 o 
  -3   8   5      120.65      123.32      5.29 o 
  -2   8   5       33.45       35.00      0.95 o 
  -1   8   5       89.66       93.57      1.34 o 
   0   8   5        2.94        3.11      0.65 o 
   1   8   5       50.71       48.26      1.84 o 
  -3 -10   6        8.25        6.22      1.81 o 
  -2 -10   6        3.39        5.02      1.67 o 
  -1 -10   6       33.77       49.87      5.12 o 
   0 -10   6       49.11       47.26      4.95 o 
   1 -10   6       50.26       62.63      5.29 o 
   2 -10   6       41.25       38.66      1.93 o 
   3 -10   6        0.23        1.15      1.39 o 
   4 -10   6       27.11       23.18      1.55 o 
   5 -10   6       38.38       37.64      2.39 o 
  -4  -9   6       71.09       67.45      3.00 o 
  -3  -9   6       66.45       73.09      2.35 o 
  -2  -9   6       11.67       11.54      1.37 o 
  -1  -9   6       16.58       17.80      2.10 o 
   0  -9   6       21.12       22.67      2.10 o 
   1  -9   6       65.85       66.74      4.79 o 
   2  -9   6       27.33       26.76      2.15 o 
   3  -9   6       46.63       48.58      1.41 o 
   4  -9   6       14.01       12.90      1.29 o 
   5  -9   6       28.27       32.67      1.67 o 
   6  -9   6       24.71       30.52      1.59 o 
  -6  -8   6       34.68       35.38      2.02 o 
  -5  -8   6       58.18       61.57      2.52 o 
  -4  -8   6       49.22       49.35      2.38 o 
  -3  -8   6       17.37       19.32      1.69 o 
  -2  -8   6       99.18       97.56      3.11 o 
  -1  -8   6       84.03       88.74      4.87 o 
   0  -8   6        1.04        2.35      1.34 o 
   1  -8   6        0.55        0.66      0.41 o 
   2  -8   6       19.82       20.19      1.59 o 
   3  -8   6       16.62       19.77      1.65 o 
   4  -8   6      147.75      146.90      2.98 o 
   5  -8   6       13.11       13.18      0.91 o 
   6  -8   6      112.10      106.06      2.24 o 
   7  -8   6       13.08       11.31      1.56 o 
  -7  -7   6        2.03        2.48      1.55 o 
  -6  -7   6       21.13       25.08      1.97 o 
  -5  -7   6        7.23        8.49      1.22 o 
  -4  -7   6      125.87      118.13      2.96 o 
  -3  -7   6       49.89       48.85      1.63 o 
  -2  -7   6      276.11      292.90      5.71 o 
  -1  -7   6       71.88       77.57      2.52 o 
   0  -7   6      218.75      234.56      4.62 o 
   1  -7   6       35.71       36.15      1.04 o 
   2  -7   6        7.17        6.32      0.69 o 
   3  -7   6        0.51        0.82      0.55 o 
   4  -7   6       63.18       62.89      1.23 o 
   5  -7   6       20.53       24.35      1.12 o 
   6  -7   6      116.04      113.99      1.96 o 
   7  -7   6       25.81       24.69      3.76 o 
   8  -7   6       59.99       54.99      2.33 o 
  -8  -6   6        1.88        1.51      1.68 o 
  -7  -6   6       49.02       54.57      4.62 o 
  -6  -6   6       23.71       21.95      0.95 o 
  -5  -6   6       98.96       99.55      2.36 o 
  -4  -6   6        0.46       -0.17      0.31 o 
  -3  -6   6        4.52        4.25      0.24 o 
  -2  -6   6      129.33      131.22      4.53 o 
  -1  -6   6      175.84      184.52      3.61 o 
   0  -6   6      189.14      192.92      4.79 o 
   1  -6   6      226.39      224.88      2.46 o 
   2  -6   6      146.92      150.30      2.06 o 
   3  -6   6      372.30      359.22      3.37 o 
   4  -6   6       96.31      107.80      1.60 o 
   5  -6   6       48.22       52.52      1.21 o 
   6  -6   6       37.46       39.56      1.24 o 
   7  -6   6       10.68       10.26      1.03 o 
   8  -6   6      180.55      180.74      3.20 o 
  -8  -5   6       35.07       36.18      2.52 o 
  -7  -5   6      110.02      104.77      3.44 o 
  -6  -5   6       66.48       79.84      2.77 o 
  -5  -5   6      220.08      210.50      2.59 o 
  -4  -5   6       28.20       26.77      2.13 o 
  -3  -5   6      107.43      108.26      2.66 o 
  -2  -5   6        0.83        1.62      0.52 o 
  -1  -5   6        6.16        4.45      0.84 o 
   0  -5   6      239.12      228.38      3.69 o 
   1  -5   6       54.31       49.26      0.93 o 
   2  -5   6        2.85        2.96      0.67 o 
   3  -5   6      487.34      496.10      4.47 o 
   4  -5   6      329.09      317.14      3.59 o 
   5  -5   6      617.27      622.50      6.82 o 
   6  -5   6        3.29        3.72      0.76 o 
   7  -5   6      113.30      119.47      2.03 o 
   8  -5   6       15.19       13.64      1.17 o 
  -9  -4   6        1.14        3.44      1.68 o 
  -8  -4   6       94.31      100.91      3.36 o 
  -7  -4   6      112.18      111.57      3.19 o 
  -6  -4   6      240.46      227.84      6.38 o 
  -5  -4   6      315.44      316.24      5.37 o 
  -4  -4   6       72.18       75.28      1.39 o 
  -3  -4   6      151.06      167.97      3.44 o 
  -2  -4   6        1.68        1.71      0.32 o 
  -1  -4   6       82.57       93.19      1.41 o 
   0  -4   6        2.26        2.70      0.36 o 
   1  -4   6        4.55        8.24      0.95 o 
   2  -4   6      212.39      207.84      2.22 o 
   3  -4   6      279.88      270.03      2.67 o 
   4  -4   6      100.85       95.32      1.79 o 
   5  -4   6      214.16      222.04      2.63 o 
   6  -4   6       31.74       31.99      1.39 o 
   7  -4   6      134.47      140.13      2.29 o 
   8  -4   6       41.29       42.04      1.45 o 
   9  -4   6       13.97       14.57      1.26 o 
  -9  -3   6        3.97        5.46      2.85 o 
  -8  -3   6        5.96        7.81      1.51 o 
  -7  -3   6        4.41        1.68      1.09 o 
  -6  -3   6      216.41      224.57      5.96 o 
  -5  -3   6       47.24       47.01      1.60 o 
  -4  -3   6      187.38      198.53      5.79 o 
  -3  -3   6       89.35       85.60      1.12 o 
  -2  -3   6        2.04        3.05      0.71 o 
  -1  -3   6       83.18       97.89      1.80 o 
   0  -3   6      146.64      156.97      1.22 o 
   1  -3   6       13.66       12.92      0.50 o 
   2  -3   6      189.49      190.29      1.66 o 
   3  -3   6        9.62        9.12      0.98 o 
   4  -3   6      519.36      494.44      4.39 o 
   5  -3   6      122.24      118.45      3.12 o 
   6  -3   6      246.65      242.43      2.96 o 
   7  -3   6      119.27      112.65      2.51 o 
   8  -3   6        9.76       10.99      1.35 o 
   9  -3   6        0.98        1.65      0.90 o 
 -10  -2   6        7.07        6.79      1.25 o 
  -9  -2   6      122.38      126.44      3.10 o 
  -8  -2   6       52.80       54.45      1.68 o 
  -7  -2   6        5.08        5.05      0.80 o 
  -6  -2   6        1.07        0.34      0.76 o 
  -5  -2   6        0.55        0.92      0.67 o 
  -4  -2   6      258.03      280.73      3.20 o 
  -3  -2   6      129.96      117.89      1.87 o 
  -2  -2   6       43.70       42.64      0.57 o 
  -1  -2   6       58.56       50.98      1.51 o 
   0  -2   6        1.03        2.92      0.34 o 
   1  -2   6      939.12     1016.36      7.47 o 
   2  -2   6     1212.08     1265.67     11.88 o 
   3  -2   6      218.27      205.01      2.02 o 
   4  -2   6       10.61       11.82      0.97 o 
   5  -2   6       14.53       12.42      0.80 o 
   6  -2   6      313.18      315.36      3.44 o 
   7  -2   6      167.27      165.17      2.25 o 
   8  -2   6       58.11       56.15      1.88 o 
 -10  -1   6       53.55       53.23      2.64 o 
  -9  -1   6       56.19       62.21      2.27 o 
  -8  -1   6       32.11       32.51      1.93 o 
  -7  -1   6       86.76       84.11      3.69 o 
  -6  -1   6       17.02       15.56      1.22 o 
  -5  -1   6      112.77      104.00      1.33 o 
  -4  -1   6       50.51       52.05      1.09 o 
  -3  -1   6      352.85      344.19      3.44 o 
  -2  -1   6     1407.61     1499.34     13.65 o 
  -1  -1   6      188.84      176.59      1.25 o 
   0  -1   6      195.97      163.70      1.08 o 
   1  -1   6      847.31      857.96      6.24 o 
   2  -1   6      764.58      722.17      5.10 o 
   3  -1   6      381.74      401.54      3.23 o 
   4  -1   6      142.90      150.95      1.80 o 
   5  -1   6       46.12       47.63      1.02 o 
   6  -1   6       24.16       26.30      0.92 o 
   7  -1   6        0.46        0.79      0.81 o 
   8  -1   6        4.07        4.45      0.86 o 
 -10   0   6        6.71        6.24      1.37 o 
  -9   0   6       84.86       86.35      2.28 o 
  -8   0   6      156.73      159.66      5.04 o 
  -7   0   6      441.57      416.40      5.24 o 
  -6   0   6        2.90        3.66      1.01 o 
  -5   0   6       12.13       12.20      0.92 o 
  -4   0   6       22.97       18.65      1.01 o 
  -3   0   6       23.20       17.38      0.71 o 
  -2   0   6      271.72      262.44      6.42 o 
  -1   0   6      113.18      102.42      3.27 o 
   0   0   6     1004.98     1023.66     16.41 o 
   1   0   6      992.08      990.77      7.34 o 
   2   0   6      786.31      796.53      5.88 o 
   3   0   6       65.56       65.73      0.91 o 
   4   0   6       58.62       65.96      0.92 o 
   5   0   6      260.23      263.44      2.54 o 
   6   0   6       76.48       76.46      1.29 o 
   7   0   6       11.23       14.69      1.82 o 
   8   0   6        7.09       13.68      1.52 o 
 -10   1   6       24.54       24.64      1.37 o 
  -9   1   6        2.67        3.27      1.42 o 
  -8   1   6       55.80       56.12      1.63 o 
  -7   1   6      279.58      263.97      3.06 o 
  -6   1   6      191.41      199.09      5.50 o 
  -5   1   6      217.09      214.18      2.61 o 
  -4   1   6       82.13       71.46      1.18 o 
  -3   1   6      326.74      340.45      3.09 o 
  -2   1   6       76.10       69.76      3.02 o 
  -1   1   6       34.93       28.71      1.43 o 
   0   1   6       88.87       91.93      3.74 o 
   1   1   6      268.61      257.64      1.95 o 
   2   1   6       53.94       46.76      0.51 o 
   3   1   6       16.58       19.43      1.32 o 
   4   1   6      209.23      208.21      2.55 o 
   5   1   6       59.20       64.31      3.13 o 
   6   1   6       61.62       55.00      1.57 o 
   7   1   6       24.51       28.09      1.51 o 
   8   1   6       45.06       41.32      1.58 o 
 -10   2   6       11.50       10.68      1.80 o 
  -9   2   6       14.03       12.99      1.17 o 
  -8   2   6       11.41       10.26      2.10 o 
  -7   2   6        5.10        7.49      1.76 o 
  -6   2   6        4.02        3.56      0.47 o 
  -5   2   6      414.14      410.49      3.71 o 
  -4   2   6      173.81      171.01      1.37 o 
  -3   2   6      257.88      264.07      2.22 o 
  -2   2   6        2.26        0.92      1.68 o 
  -1   2   6      680.73      736.16     11.50 o 
   0   2   6      292.23      310.57      3.59 o 
   1   2   6      324.42      308.56      2.06 o 
   2   2   6        2.03        2.19      0.54 o 
   3   2   6       35.91       41.40      0.63 o 
   4   2   6       17.33       20.96      1.06 o 
   5   2   6       12.44        8.12      0.73 o 
   6   2   6        1.40        0.48      0.92 o 
   7   2   6       47.62       47.54      1.45 o 
  -9   3   6        9.68       11.21      1.97 o 
  -8   3   6       24.96       25.10      0.95 o 
  -7   3   6       38.17       34.16      1.45 o 
  -6   3   6       32.21       30.83      0.85 o 
  -5   3   6        9.14       11.52      0.50 o 
  -4   3   6      166.52      163.55      2.00 o 
  -3   3   6       78.27       86.10      1.99 o 
  -2   3   6      362.86      360.32      6.13 o 
  -1   3   6      230.02      236.57      6.13 o 
   0   3   6      119.99      132.45      2.16 o 
   1   3   6      117.02      118.93      2.25 o 
   2   3   6       22.96       26.33      1.25 o 
   3   3   6      491.54      498.44      9.07 o 
   4   3   6      137.92      138.23      2.20 o 
   5   3   6       15.97       14.94      2.14 o 
   6   3   6        2.75        4.02      0.79 o 
  -9   4   6       22.82       18.71      2.56 o 
  -8   4   6       24.84       23.97      2.81 o 
  -7   4   6        9.52       11.39      0.80 o 
  -6   4   6      155.20      162.17      1.78 o 
  -5   4   6      234.35      235.40      2.20 o 
  -4   4   6       67.40       72.12      0.83 o 
  -3   4   6        0.61        1.43      1.55 o 
  -2   4   6      382.99      391.89      2.90 o 
  -1   4   6      352.76      377.48      3.55 o 
   0   4   6      451.85      457.93      4.35 o 
   1   4   6       26.87       23.71      0.49 o 
   2   4   6       17.74       18.66      0.96 o 
   3   4   6       56.43        8.07      1.22 o 
   4   4   6       83.61       86.54      1.60 o 
   5   4   6       30.74       24.94      1.45 o 
   6   4   6       72.76       71.79      2.03 o 
  -9   5   6       30.97       28.95      1.13 o 
  -8   5   6        0.32       -0.13      0.53 o 
  -7   5   6        4.16        5.61      0.88 o 
  -6   5   6      163.77      169.90      2.61 o 
  -5   5   6      221.01      220.33      2.39 o 
  -4   5   6      171.77      166.30      1.46 o 
  -3   5   6      168.60      159.56      4.58 o 
  -2   5   6      282.62      286.13      2.97 o 
  -1   5   6       20.47       23.13      0.46 o 
   0   5   6      110.14      112.71      1.08 o 
   1   5   6        6.91        6.11      0.38 o 
   2   5   6      134.26      136.79      1.38 o 
   3   5   6       37.94       40.76      1.55 o 
   4   5   6        1.29        1.87      0.51 o 
   5   5   6       19.73       22.79      2.48 o 
  -8   6   6       26.96       28.89      1.30 o 
  -7   6   6       83.41       78.52      1.93 o 
  -6   6   6       41.45       45.27      1.29 o 
  -5   6   6       41.40       43.29      0.96 o 
  -4   6   6        4.46        2.63      0.89 o 
  -3   6   6      245.96      238.94      2.85 o 
  -2   6   6       46.93       44.34      0.73 o 
  -1   6   6      212.13      193.15      1.77 o 
   0   6   6        2.98        2.70      0.87 o 
   1   6   6        5.52        4.66      0.42 o 
   2   6   6       59.16       58.07      2.34 o 
   3   6   6       19.89       21.62      1.36 o 
  -6   7   6      122.10      111.85      1.92 o 
  -5   7   6       16.16       17.12      0.78 o 
  -4   7   6       55.47       54.97      1.19 o 
  -3   7   6       66.73       67.28      1.28 o 
  -2   7   6        9.24        8.35      2.48 o 
  -1   7   6       11.72       12.28      0.63 o 
   0   7   6        2.67        2.48      0.47 o 
   1   7   6       53.90       54.64      1.84 o 
   2   7   6       38.16       40.33      1.22 o 
  -4   8   6       52.72       46.59      2.52 o 
  -3   8   6       40.33       39.37      2.18 o 
  -2   8   6       11.27       10.24      2.69 o 
  -1   8   6       49.41       50.45      2.18 o 
  -2 -10   7       10.06        8.15      1.48 o 
  -1 -10   7       55.30       59.44      3.27 o 
   0 -10   7       47.53       50.54      3.02 o 
   1 -10   7       78.40       86.22      3.69 o 
   2 -10   7       49.34       49.24     27.70 o 
   3 -10   7        0.96        1.16      1.45 o 
   4 -10   7       47.43       51.40      3.80 o 
  -4  -9   7       42.32       43.78      5.37 o 
  -3  -9   7        3.02        2.26      1.46 o 
  -2  -9   7       16.48       16.94      1.81 o 
  -1  -9   7        6.90        4.11      2.85 o 
   0  -9   7       50.04       54.06      2.77 o 
   1  -9   7      105.83      114.93      3.69 o 
   2  -9   7       59.83       58.95      1.28 o 
   3  -9   7       46.07       44.03      1.91 o 
   4  -9   7       50.79       48.37      1.24 o 
   5  -9   7        2.02        2.70      0.80 o 
  -5  -8   7       69.88       71.85      2.37 o 
  -4  -8   7       29.89       35.91      2.15 o 
  -3  -8   7       19.36       22.10      1.42 o 
  -2  -8   7      150.76      151.18      2.82 o 
  -1  -8   7       43.28       41.39      2.27 o 
   0  -8   7       32.93       39.12      3.61 o 
   1  -8   7       11.67       11.75      1.05 o 
   2  -8   7        4.48        5.22      0.74 o 
   3  -8   7       18.38       17.68      1.03 o 
   4  -8   7      103.13      106.75      1.98 o 
   5  -8   7       39.44       39.41      1.72 o 
   6  -8   7       36.44       33.70      1.77 o 
  -6  -7   7        1.71        2.60      1.10 o 
  -5  -7   7       28.97       35.76      3.61 o 
  -4  -7   7       49.70       56.24      2.94 o 
  -3  -7   7      101.86       98.80      6.17 o 
  -2  -7   7       81.96       84.37      4.28 o 
  -1  -7   7       93.18       97.38      2.85 o 
   0  -7   7      306.86      304.57      7.81 o 
   1  -7   7      129.92      131.50      1.73 o 
   2  -7   7       11.65       10.29      0.76 o 
   3  -7   7       41.90       48.40      1.25 o 
   4  -7   7        0.35        0.17      0.59 o 
   5  -7   7       73.96       74.43      1.73 o 
   6  -7   7       10.19       11.82      1.01 o 
   7  -7   7       41.19       38.63      3.72 o 
  -7  -6   7       10.74        9.18      1.59 o 
  -6  -6   7        7.87        6.54      1.37 o 
  -5  -6   7      158.95      154.19      4.16 o 
  -4  -6   7        2.80        3.76      0.38 o 
  -3  -6   7      102.93      110.01      2.48 o 
  -2  -6   7       38.94       37.50      0.97 o 
  -1  -6   7       71.72       77.74      2.27 o 
   0  -6   7       32.38       36.43      1.26 o 
   1  -6   7        7.00        6.31      0.65 o 
   2  -6   7      124.00      116.96      1.58 o 
   3  -6   7      133.95      131.10      1.64 o 
   4  -6   7       48.09       52.84      1.29 o 
   5  -6   7       72.77       86.71      1.75 o 
   6  -6   7       15.37       16.40      1.00 o 
   7  -6   7       84.39       84.03      2.09 o 
  -8  -5   7       46.59       51.46      2.69 o 
  -7  -5   7        0.46        1.27      0.59 o 
  -6  -5   7       61.51       56.98      1.47 o 
  -5  -5   7       14.88       14.80      1.87 o 
  -4  -5   7      151.83      149.30      3.33 o 
  -3  -5   7      224.12      224.80      2.35 o 
  -2  -5   7       56.35       61.07      0.86 o 
  -1  -5   7       62.03       65.70      1.07 o 
   0  -5   7       40.71       45.34      1.51 o 
   1  -5   7        0.68        0.64      0.48 o 
   2  -5   7       30.15       30.26      1.26 o 
   3  -5   7       57.64       54.97      1.00 o 
   4  -5   7       44.04       40.98      1.29 o 
   5  -5   7       43.79       46.60      1.14 o 
   6  -5   7      103.90      108.68      1.81 o 
   7  -5   7      250.57      248.06      3.52 o 
   8  -5   7       59.97       63.56      2.37 o 
  -8  -4   7       21.58       23.09      1.93 o 
  -7  -4   7       31.98       38.79      2.01 o 
  -6  -4   7       65.24       59.85      1.55 o 
  -5  -4   7       29.72       28.33      1.00 o 
  -4  -4   7       17.20       17.17      1.29 o 
  -3  -4   7      333.07      322.72      3.31 o 
  -2  -4   7      387.82      377.73      4.62 o 
  -1  -4   7      417.90      429.52      4.71 o 
   0  -4   7       41.29       42.56      1.15 o 
   1  -4   7       14.07       15.97      0.99 o 
   2  -4   7      426.57      434.66      3.70 o 
   3  -4   7      189.20      174.49      3.29 o 
   4  -4   7       67.00       67.36      1.83 o 
   5  -4   7        7.69        7.46      0.72 o 
   6  -4   7      190.37      187.88      3.03 o 
   7  -4   7       69.00       68.88      2.86 o 
   8  -4   7       58.17       65.15      2.31 o 
  -9  -3   7       14.15       16.03      1.85 o 
  -8  -3   7       12.20       14.94      1.60 o 
  -7  -3   7       91.57       84.37      2.52 o 
  -6  -3   7      342.29      331.69      5.71 o 
  -5  -3   7        0.61        1.33      0.66 o 
  -4  -3   7      106.25       98.22      1.76 o 
  -3  -3   7        8.46        6.51      0.50 o 
  -2  -3   7      364.87      372.96      2.94 o 
  -1  -3   7      162.13      162.69      1.73 o 
   0  -3   7      296.88      264.97      8.71 o 
   1  -3   7      202.77      211.98      1.92 o 
   2  -3   7       85.16       82.91      2.21 o 
   3  -3   7       80.08       82.70      1.06 o 
   4  -3   7       21.32       25.79      1.03 o 
   5  -3   7      284.22      283.74      3.06 o 
   6  -3   7      178.94      180.64      2.91 o 
   7  -3   7      158.89      156.51      2.25 o 
   8  -3   7       15.05       17.44      1.30 o 
  -9  -2   7       25.02       21.83      1.93 o 
  -8  -2   7       56.83       62.63      2.27 o 
  -7  -2   7      198.20      192.75      3.86 o 
  -6  -2   7      132.31      139.95      2.77 o 
  -5  -2   7      241.60      247.64      4.03 o 
  -4  -2   7      229.43      228.90      2.64 o 
  -3  -2   7       99.98       99.13      1.51 o 
  -2  -2   7       32.23       31.89      0.53 o 
  -1  -2   7       19.08       20.55      0.73 o 
   0  -2   7       10.11       10.30      0.84 o 
   1  -2   7      390.86      403.26      2.86 o 
   2  -2   7      841.60      808.30      6.37 o 
   3  -2   7       52.05       49.89      0.79 o 
   4  -2   7        9.00       11.17      0.98 o 
   5  -2   7       17.71       23.84      1.82 o 
   6  -2   7      105.91      105.09      2.01 o 
   7  -2   7       27.19       27.25      1.56 o 
   8  -2   7       35.15       28.31      1.42 o 
  -9  -1   7       36.86       36.75      1.72 o 
  -8  -1   7       20.98       21.07      3.82 o 
  -7  -1   7      176.82      172.17      2.34 o 
  -6  -1   7       59.09       66.66      1.60 o 
  -5  -1   7       24.33       24.60      1.60 o 
  -4  -1   7      115.19      109.30      1.66 o 
  -3  -1   7       46.38       46.46      0.63 o 
  -2  -1   7       57.85       65.59      0.87 o 
  -1  -1   7       39.18       37.13      1.56 o 
   0  -1   7      120.44      133.68      1.22 o 
   1  -1   7       34.89       33.97      0.44 o 
   2  -1   7      279.13      247.39      1.98 o 
   3  -1   7      160.98      148.03      1.72 o 
   4  -1   7      621.29      593.22      5.21 o 
   5  -1   7      172.41      167.07      2.57 o 
   6  -1   7        0.98       -0.11      0.57 o 
   7  -1   7        5.87        5.93      0.78 o 
   8  -1   7        1.55        0.67      0.95 o 
  -9   0   7       40.08       46.67      2.60 o 
  -8   0   7       93.54       84.58      1.91 o 
  -7   0   7       58.81       56.45      1.36 o 
  -6   0   7        1.80        1.28      0.52 o 
  -5   0   7      310.01      304.17      2.85 o 
  -4   0   7       61.52       62.16      1.31 o 
  -3   0   7      119.47      117.25      0.96 o 
  -2   0   7      238.68      254.96      5.96 o 
  -1   0   7      204.30      188.97      3.53 o 
   0   0   7        8.65        7.38      1.05 o 
   1   0   7      327.35      346.95      2.25 o 
   2   0   7        0.56        0.77      0.23 o 
   3   0   7      260.77      262.62      2.47 o 
   4   0   7      516.98      498.81      5.05 o 
   5   0   7      269.86      262.79      5.06 o 
   6   0   7       98.80       93.49      1.62 o 
   7   0   7       12.64       14.63      2.54 o 
  -9   1   7       29.44       35.35      1.51 o 
  -8   1   7        7.67        4.61      1.13 o 
  -7   1   7        3.61        4.80      0.71 o 
  -6   1   7       12.14       10.88      0.53 o 
  -5   1   7       68.51       72.77      0.96 o 
  -4   1   7      181.36      172.36      1.93 o 
  -3   1   7       94.47      111.15      2.77 o 
  -2   1   7      350.68      349.15      7.98 o 
  -1   1   7      518.49      488.43      7.98 o 
   0   1   7      375.23      392.03      4.60 o 
   1   1   7       64.53       61.12      2.43 o 
   2   1   7       39.62       31.26      0.92 o 
   3   1   7      105.38       99.55      1.01 o 
   4   1   7      176.95      188.87      3.38 o 
   5   1   7      102.65       97.81      1.32 o 
   6   1   7       18.53       20.39      2.04 o 
   7   1   7       72.08       70.41      2.80 o 
  -9   2   7       50.61       50.08      2.98 o 
  -8   2   7       80.86       78.99      1.64 o 
  -7   2   7       29.25       30.26      0.94 o 
  -6   2   7       13.75       14.75      0.92 o 
  -5   2   7       73.82       78.21      1.20 o 
  -4   2   7      116.49      116.92      0.82 o 
  -3   2   7       17.76       14.36      1.51 o 
  -2   2   7      227.99      230.53      6.38 o 
  -1   2   7      623.99      634.08     10.58 o 
   0   2   7      978.41      962.24     16.45 o 
   1   2   7      492.85      475.16      6.72 o 
   2   2   7       68.73       67.94      0.97 o 
   3   2   7      187.13      201.96      2.36 o 
   4   2   7        6.00        6.63      0.49 o 
   5   2   7        0.38        0.99      0.57 o 
   6   2   7       25.99       28.36      0.97 o 
  -9   3   7      113.91      110.87      2.60 o 
  -8   3   7       70.67       73.72      1.56 o 
  -7   3   7       91.64       93.24      1.52 o 
  -6   3   7       50.07       48.11      0.77 o 
  -5   3   7       27.61       29.09      0.74 o 
  -4   3   7        2.19        2.41      0.26 o 
  -3   3   7        5.86        4.79      1.34 o 
  -2   3   7      351.72      360.57      6.46 o 
  -1   3   7       10.64       11.25      1.51 o 
   0   3   7      420.80      427.56      7.56 o 
   1   3   7        3.44        4.23      0.23 o 
   2   3   7      374.28      371.58      3.68 o 
   3   3   7      114.50      108.33      2.23 o 
   4   3   7       76.84       73.54      2.13 o 
   5   3   7        6.20        5.89      0.80 o 
   6   3   7       18.28       18.68      1.32 o 
  -8   4   7       33.67       36.63      1.22 o 
  -7   4   7       71.38       68.49      1.10 o 
  -6   4   7      259.62      266.97      3.20 o 
  -5   4   7      194.75      183.54      2.98 o 
  -4   4   7        0.49        0.20      0.20 o 
  -3   4   7       28.54       35.26      2.01 o 
  -2   4   7        5.53        5.62      1.43 o 
  -1   4   7      139.21      137.34      5.37 o 
   0   4   7       80.06       83.70      2.69 o 
   1   4   7       78.76       82.01      2.69 o 
   2   4   7       65.32       69.27      0.88 o 
   3   4   7       64.91       73.79      1.11 o 
   4   4   7        0.78        0.49      1.03 o 
   5   4   7       49.70       51.24      1.44 o 
  -8   5   7        1.26        0.83      0.66 o 
  -7   5   7        4.55        4.12      0.65 o 
  -6   5   7       21.87       21.68      0.83 o 
  -5   5   7       39.80       39.71      1.56 o 
  -4   5   7       77.12       74.45      0.95 o 
  -3   5   7      467.72      453.62      6.40 o 
  -2   5   7       31.03       27.12      3.44 o 
  -1   5   7       10.24        9.26      0.30 o 
   0   5   7        4.99        5.57      0.22 o 
   1   5   7       43.37       39.77      0.52 o 
   2   5   7      190.44      196.10     10.96 o 
   3   5   7        4.27        6.13      1.43 o 
   4   5   7       36.57       35.68      3.61 o 
  -7   6   7       19.87       14.78      2.35 o 
  -6   6   7       34.09       37.19      2.60 o 
  -5   6   7        3.77        5.96      2.94 o 
  -4   6   7      119.98      136.17      6.13 o 
  -3   6   7      149.43      153.97      4.11 o 
  -2   6   7       96.99       93.52      3.11 o 
  -1   6   7       99.57      106.62      3.11 o 
   0   6   7        2.21        2.18      1.34 o 
   1   6   7       39.36       41.89      2.18 o 
   2   6   7       11.53       11.00      1.68 o 
  -5   7   7        9.57        9.91      1.93 o 
  -4   7   7       92.01       97.05      3.44 o 
  -3   7   7      143.62      136.92      3.95 o 
  -2   7   7       83.20       97.55      5.12 o 
  -1   7   7       75.70       78.33      2.85 o 
   0   7   7       16.27       23.25      1.93 o 
  -1 -10   8        7.68        6.46      1.93 o 
   0 -10   8       23.93       26.44      2.52 o 
   1 -10   8       70.77       80.84      5.88 o 
   2 -10   8       18.85       13.85      3.95 o 
  -3  -9   8        9.88       10.03      1.39 o 
  -2  -9   8       14.53       16.36      1.45 o 
  -1  -9   8        1.42        0.00      1.26 o 
   0  -9   8       31.91       32.99      2.35 o 
   1  -9   8       22.07       17.88      3.53 o 
   2  -9   8       13.40       12.15      0.93 o 
   3  -9   8       75.49       70.77      1.71 o 
   4  -9   8       15.98       15.40      1.36 o 
  -5  -8   8       36.97       38.13      2.98 o 
  -4  -8   8        0.17       -0.25      1.60 o 
  -3  -8   8       63.38       62.94      2.32 o 
  -2  -8   8      104.02      107.11      5.92 o 
  -1  -8   8      153.33      167.15      4.20 o 
   0  -8   8       45.45       52.55      2.43 o 
   1  -8   8       10.93       11.94      0.88 o 
   2  -8   8        0.27        0.04      0.66 o 
   3  -8   8       38.48       35.49      1.06 o 
   4  -8   8       25.25       23.17      2.31 o 
   5  -8   8       20.41       20.98      1.20 o 
   6  -8   8        0.25        1.09      1.26 o 
  -6  -7   8        0.93        1.09      1.24 o 
  -5  -7   8        0.16        1.30      0.95 o 
  -4  -7   8        0.18        0.67      0.83 o 
  -3  -7   8       10.75        8.61      1.01 o 
  -2  -7   8       44.69       47.55      1.48 o 
  -1  -7   8      162.11      153.38      3.61 o 
   0  -7   8      389.19      407.75      7.39 o 
   1  -7   8       73.97       76.75      1.17 o 
   2  -7   8      124.36      132.55      1.68 o 
   3  -7   8       67.89       69.07      1.70 o 
   4  -7   8       11.30        8.32      1.25 o 
   5  -7   8        1.84        1.29      0.90 o 
   6  -7   8        3.33        2.52      0.86 o 
  -7  -6   8        4.77        5.33      1.16 o 
  -6  -6   8       72.76       66.22      4.03 o 
  -5  -6   8       49.17       49.28      1.54 o 
  -4  -6   8        4.31        3.09      0.67 o 
  -3  -6   8       21.43       18.37      0.93 o 
  -2  -6   8       36.12       32.21      0.90 o 
  -1  -6   8      258.31      249.00      4.45 o 
   0  -6   8       10.32       13.04      0.78 o 
   1  -6   8      121.86      122.65      2.57 o 
   2  -6   8      173.29      179.01      2.53 o 
   3  -6   8      195.03      192.15      3.04 o 
   4  -6   8       13.79       17.68      1.27 o 
   5  -6   8        4.03        3.57      0.98 o 
   6  -6   8       34.94       35.56      1.87 o 
   7  -6   8       22.69       22.73      1.24 o 
  -7  -5   8       14.95       13.89      9.07 o 
  -6  -5   8       97.30       94.61      1.68 o 
  -5  -5   8       42.66       43.96      1.99 o 
  -4  -5   8      187.68      183.19      3.06 o 
  -3  -5   8       95.69      100.09      1.34 o 
  -2  -5   8       60.54       63.69      1.08 o 
  -1  -5   8       13.05       12.19      1.76 o 
   0  -5   8       78.00       75.73      1.24 o 
   1  -5   8       93.57       92.94      1.88 o 
   2  -5   8      217.86      229.00      3.14 o 
   3  -5   8       90.13       90.27      1.63 o 
   4  -5   8        2.38        2.74      0.67 o 
   5  -5   8        5.42        4.92      0.83 o 
   6  -5   8       34.28       38.13      2.11 o 
   7  -5   8       71.38       73.96      1.94 o 
  -8  -4   8        7.40        7.47      1.51 o 
  -7  -4   8       13.40       16.57      3.78 o 
  -6  -4   8       57.82       56.71      1.29 o 
  -5  -4   8       12.74       17.81      1.11 o 
  -4  -4   8      167.95      170.95      2.55 o 
  -3  -4   8      287.08      292.79      5.12 o 
  -2  -4   8      461.34      461.63      5.78 o 
  -1  -4   8       14.21       18.69      2.48 o 
   0  -4   8       43.63       49.15      0.83 o 
   1  -4   8        0.76        1.40      0.38 o 
   2  -4   8      100.03       98.69      1.18 o 
   3  -4   8      125.91      124.02      3.11 o 
   4  -4   8       44.40       43.69      2.14 o 
   5  -4   8      209.19      200.21      2.32 o 
   6  -4   8       45.47       42.91      1.18 o 
   7  -4   8       20.41       20.62      2.27 o 
  -8  -3   8        2.01        1.68      1.18 o 
  -7  -3   8       51.44       49.53      2.35 o 
  -6  -3   8       20.17       23.18      1.12 o 
  -5  -3   8       17.18       18.59      1.71 o 
  -4  -3   8      171.25      171.09      3.98 o 
  -3  -3   8      174.43      169.91      2.04 o 
  -2  -3   8      164.91      171.77      1.62 o 
  -1  -3   8       45.15       45.19      1.72 o 
   0  -3   8      383.30      370.74      4.29 o 
   1  -3   8        6.87        5.54      0.48 o 
   2  -3   8        0.57        0.31      0.33 o 
   3  -3   8      208.00      199.88      1.91 o 
   4  -3   8      226.61      211.91      2.88 o 
   5  -3   8      144.43      143.24      3.31 o 
   6  -3   8      164.58      154.72      2.33 o 
   7  -3   8       37.58       37.29      1.74 o 
  -9  -2   8       26.68       27.96      1.93 o 
  -8  -2   8       21.18       26.70      2.77 o 
  -7  -2   8       13.42        9.57      1.93 o 
  -6  -2   8       15.78       10.65      4.58 o 
  -5  -2   8       62.15       57.14      1.10 o 
  -4  -2   8      147.04      153.67      1.59 o 
  -3  -2   8      324.64      317.63      2.64 o 
  -2  -2   8       29.26       29.17      0.45 o 
  -1  -2   8      345.45      315.34      2.28 o 
   0  -2   8      102.72       97.86      2.05 o 
   1  -2   8      426.47      413.16      3.22 o 
   2  -2   8       12.06       11.91      0.80 o 
   3  -2   8        2.08        1.85      0.49 o 
   4  -2   8       31.61       32.83      1.80 o 
   5  -2   8      141.57      147.15      2.26 o 
   6  -2   8       22.58       23.87      1.55 o 
   7  -2   8       46.81       48.02      1.90 o 
  -9  -1   8       48.49       52.30      3.53 o 
  -8  -1   8       64.45       60.36      2.01 o 
  -7  -1   8      114.09      112.91      2.35 o 
  -6  -1   8       29.87       28.80      2.06 o 
  -5  -1   8       71.16       69.73      2.39 o 
  -4  -1   8       42.94       37.11      0.81 o 
  -3  -1   8       21.35       20.25      0.93 o 
  -2  -1   8        7.53        6.73      0.34 o 
  -1  -1   8      402.32      385.56      9.23 o 
   0  -1   8      271.94      277.35      3.31 o 
   1  -1   8      511.94      494.93      3.50 o 
   2  -1   8        2.12        3.90      0.33 o 
   3  -1   8      117.10      124.10      1.34 o 
   4  -1   8      342.40      343.99      4.66 o 
   5  -1   8       80.74       80.69      3.09 o 
   6  -1   8       57.85       54.41      1.16 o 
   7  -1   8       37.17       39.55      1.16 o 
  -9   0   8       44.35       45.92      2.60 o 
  -8   0   8      112.47      109.66      2.10 o 
  -7   0   8       64.12       64.83      1.41 o 
  -6   0   8      205.76      195.36      2.94 o 
  -5   0   8      433.41      433.02      4.98 o 
  -4   0   8      488.11      474.92      3.88 o 
  -3   0   8       14.86       11.59      1.43 o 
  -2   0   8        8.66        8.14      2.27 o 
  -1   0   8        0.53        1.43      1.09 o 
   0   0   8       55.05       57.51      1.54 o 
   1   0   8      136.75      136.10      2.72 o 
   2   0   8       17.03       18.89      0.50 o 
   3   0   8      208.46      201.40      1.95 o 
   4   0   8       58.22       63.29      0.90 o 
   5   0   8      119.12      116.07      1.63 o 
   6   0   8       72.29       75.61      1.30 o 
  -9   1   8        5.01        5.30      1.60 o 
  -8   1   8        8.19       11.47      0.87 o 
  -7   1   8       45.59       52.86      0.98 o 
  -6   1   8      163.75      162.91      1.72 o 
  -5   1   8      209.27      211.70      2.59 o 
  -4   1   8       99.65       91.28      1.20 o 
  -3   1   8       14.74       18.22      1.68 o 
  -2   1   8      194.66      191.83      4.03 o 
  -1   1   8        1.41        1.09      1.18 o 
   0   1   8      131.39      127.96      6.00 o 
   1   1   8       15.56       19.72      1.22 o 
   2   1   8       76.02       71.94      2.67 o 
   3   1   8       96.71       97.01      2.09 o 
   4   1   8       47.60       45.06      0.89 o 
   5   1   8        1.70        0.31      0.49 o 
   6   1   8      102.93      102.50      2.97 o 
  -9   2   8       25.95       25.93      1.28 o 
  -8   2   8       15.15       15.51      1.72 o 
  -7   2   8        0.59       -0.04      0.43 o 
  -6   2   8        7.94       10.94      0.56 o 
  -5   2   8      132.42      125.24      1.89 o 
  -4   2   8        7.45        8.31      1.60 o 
  -3   2   8       53.59       51.38      2.35 o 
  -2   2   8       47.86       52.39      2.35 o 
  -1   2   8       10.01        5.79      1.51 o 
   0   2   8       41.30       39.46      2.18 o 
   1   2   8       32.43       32.19      2.56 o 
   2   2   8      404.68      364.14      5.90 o 
   3   2   8      238.49      242.87      3.03 o 
   4   2   8       19.19       18.59      1.15 o 
   5   2   8       58.84       58.75      2.01 o 
  -8   3   8       90.85       85.89      1.37 o 
  -7   3   8       74.35       76.91      1.05 o 
  -6   3   8       42.23       42.23      1.26 o 
  -5   3   8       21.69       20.08      0.67 o 
  -4   3   8       23.84       24.35      2.01 o 
  -3   3   8      323.03      332.28      6.63 o 
  -2   3   8      188.41      203.50      6.72 o 
  -1   3   8       88.75       98.14      3.11 o 
   0   3   8        0.95        3.27      1.43 o 
   1   3   8        7.01        6.80      1.60 o 
   2   3   8      119.89      130.93      6.17 o 
   3   3   8      116.84       93.52     38.74 o 
   4   3   8       62.75       62.46      2.77 o 
  -7   4   8       53.04       47.10      3.19 o 
  -6   4   8      121.63      119.29      3.95 o 
  -5   4   8        8.95        7.14      3.11 o 
  -4   4   8        2.30        0.92      2.43 o 
  -3   4   8       49.08       48.94      4.28 o 
  -2   4   8       59.11       59.10      2.60 o 
  -1   4   8      224.33      232.21      5.20 o 
   0   4   8      127.37      137.01      5.88 o 
   1   4   8       50.97       57.17      2.60 o 
   2   4   8      112.91      121.64      3.69 o 
   3   4   8       18.48       25.35      2.10 o 
  -7   5   8       41.88       41.14      5.29 o 
  -6   5   8       19.18       20.82      2.43 o 
  -5   5   8        0.30       -1.60      1.60 o 
  -4   5   8       49.64       51.46      2.77 o 
  -3   5   8       62.23       63.13      2.94 o 
  -2   5   8       27.60       26.61      2.18 o 
   0   5   8       36.73       36.01      2.35 o 
   1   5   8      128.22      132.81      3.86 o 
   2   5   8       16.07       20.06      3.69 o 
  -5   6   8       46.57       48.19      4.95 o 
  -4   6   8       52.31       55.83      4.95 o 
  -3   6   8       19.84       34.34      4.11 o 
  -2   6   8       16.04       13.77      1.93 o 
  -1   6   8       66.10       64.64      2.94 o 
   0   6   8       29.84       30.22      2.35 o 
  -2  -9   9        1.36        1.20      1.24 o 
  -1  -9   9        1.30        0.59      1.34 o 
   0  -9   9       17.34       20.99      2.10 o 
   1  -9   9        1.90        2.18      1.51 o 
   2  -9   9       49.78       49.62      6.00 o 
   3  -9   9       89.34       88.45      3.71 o 
  -4  -8   9        0.71        0.68      0.92 o 
  -3  -8   9       26.60       25.96      1.79 o 
  -2  -8   9       38.29       40.18      1.60 o 
  -1  -8   9       87.93       79.92      4.62 o 
   0  -8   9        7.57        4.28      1.43 o 
   1  -8   9       24.54       24.83      1.27 o 
   2  -8   9       41.36       43.05      1.50 o 
   3  -8   9      111.03      119.66      2.64 o 
   4  -8   9       53.11       53.88      1.84 o 
  -5  -7   9        0.27       -0.89      0.89 o 
  -4  -7   9        9.40        8.78      1.04 o 
  -3  -7   9       17.74       21.39      3.53 o 
  -2  -7   9       20.18       22.08      2.69 o 
  -1  -7   9       28.25       28.29      2.94 o 
   0  -7   9       15.82       19.64      1.60 o 
   1  -7   9       39.42       34.10      1.18 o 
   2  -7   9       85.78       86.15      1.47 o 
   3  -7   9      187.06      193.07      3.70 o 
   4  -7   9       20.95       28.15      1.21 o 
   5  -7   9       25.88       27.72      1.15 o 
  -6  -6   9       45.20       42.54      4.24 o 
  -5  -6   9        2.22        1.97      0.75 o 
  -4  -6   9        0.29        0.61      0.64 o 
  -3  -6   9       26.96       28.53      1.17 o 
  -2  -6   9      147.55      153.05      3.52 o 
  -1  -6   9       57.67        1.01      0.67 o 
   0  -6   9       29.77       32.84      1.13 o 
   1  -6   9       34.67       33.16      1.23 o 
   2  -6   9       51.15       42.41      1.16 o 
   3  -6   9       13.79       12.67      1.04 o 
   4  -6   9        4.70        6.20      0.83 o 
   5  -6   9      129.56      138.32      2.74 o 
   6  -6   9       37.43       40.67      1.72 o 
  -7  -5   9        6.95        6.99      1.01 o 
  -6  -5   9        5.34        5.40      2.06 o 
  -5  -5   9        3.85        5.12      0.70 o 
  -4  -5   9       94.69       89.69      1.25 o 
  -3  -5   9       44.01       44.27      1.08 o 
  -2  -5   9       45.71       43.64      1.37 o 
  -1  -5   9        3.02        3.37      0.59 o 
   0  -5   9      391.48      392.37      3.57 o 
   1  -5   9      135.91      140.32      2.07 o 
   2  -5   9      220.51      206.84      2.14 o 
   3  -5   9        4.05        4.83      0.80 o 
   4  -5   9       14.64       13.18      1.56 o 
   5  -5   9       42.99       46.15      1.35 o 
   6  -5   9       64.40       71.34      1.73 o 
  -7  -4   9       30.89       30.34      1.50 o 
  -6  -4   9        0.23       -0.38      0.82 o 
  -5  -4   9        5.10        3.94      0.72 o 
  -4  -4   9        4.33        3.45      0.50 o 
  -3  -4   9      200.48      186.22      3.64 o 
  -2  -4   9       57.64       56.15      1.31 o 
  -1  -4   9      186.59      185.98      2.20 o 
   0  -4   9       91.92       96.26      1.97 o 
   1  -4   9      176.92      179.88      2.08 o 
   2  -4   9      120.69      115.63      1.51 o 
   3  -4   9        5.46        4.75      0.54 o 
   4  -4   9       53.32       55.12      1.22 o 
   5  -4   9       59.35       57.51      1.37 o 
   6  -4   9       34.70       32.62      1.46 o 
  -8  -3   9        2.87       -0.67      1.76 o 
  -7  -3   9       26.40       25.60      1.43 o 
  -6  -3   9       21.22       22.75      0.76 o 
  -5  -3   9       84.34       82.35      1.56 o 
  -4  -3   9      234.55      228.67      2.81 o 
  -3  -3   9       66.68       66.60      1.83 o 
  -2  -3   9        2.19        2.59      0.55 o 
  -1  -3   9      236.09      234.84      3.45 o 
   0  -3   9      314.90      309.27      3.52 o 
   1  -3   9      487.42      490.42      3.79 o 
   2  -3   9        7.81       10.91      0.87 o 
   3  -3   9        1.10        1.84      0.52 o 
   4  -3   9        7.53        9.80      0.71 o 
   5  -3   9        7.31        8.21      0.89 o 
   6  -3   9        1.68        0.77      0.71 o 
  -8  -2   9       20.31       22.83      1.51 o 
  -7  -2   9        0.24       -0.34      0.76 o 
  -6  -2   9        1.79        1.84      0.74 o 
  -5  -2   9      106.28      111.24      1.42 o 
  -4  -2   9      251.83      251.26      2.37 o 
  -3  -2   9      104.56      104.09      1.11 o 
  -2  -2   9       45.49       43.71      0.71 o 
  -1  -2   9       77.84       73.38      0.69 o 
   0  -2   9        1.16        0.33      0.34 o 
   1  -2   9      306.95      305.04      2.75 o 
   2  -2   9      103.09      102.65      1.06 o 
   3  -2   9      182.91      174.15      1.81 o 
   4  -2   9       37.88       39.65      1.02 o 
   5  -2   9        1.14        1.43      0.60 o 
   6  -2   9       25.10       24.25      1.23 o 
  -8  -1   9        7.76        6.38      1.85 o 
  -7  -1   9       48.65       52.34      1.30 o 
  -6  -1   9       54.69       54.90      1.22 o 
  -5  -1   9       78.78       90.28      1.95 o 
  -4  -1   9      161.95      156.68      1.56 o 
  -3  -1   9        2.82        4.12      0.28 o 
  -2  -1   9      269.91      255.63      6.97 o 
  -1  -1   9        2.44        3.53      1.26 o 
   0  -1   9        4.19        3.93      0.92 o 
   1  -1   9       28.71       27.00      1.73 o 
   2  -1   9       13.28       13.25      0.98 o 
   3  -1   9      248.00      244.13      2.07 o 
   4  -1   9      142.97      142.08      1.49 o 
   5  -1   9       26.10       18.27      1.27 o 
   6  -1   9       50.49       48.29      1.35 o 
  -8   0   9       14.64       10.75      1.85 o 
  -7   0   9        7.58        6.92      1.05 o 
  -6   0   9       32.35       34.32      1.26 o 
  -5   0   9      149.50      140.67      1.50 o 
  -4   0   9       24.57       24.97      1.22 o 
  -3   0   9      211.23      204.17      4.53 o 
  -2   0   9      499.65      509.16      9.07 o 
   0   0   9        0.60        0.34      0.80 o 
   1   0   9       44.17       39.39      1.54 o 
   2   0   9        2.35        3.91      0.23 o 
   3   0   9       71.55       68.95      0.85 o 
   4   0   9       41.37       39.24      0.74 o 
   5   0   9       80.11       78.92      1.56 o 
  -7   1   9       61.98       64.22      3.11 o 
  -6   1   9      113.46      116.02      3.78 o 
  -5   1   9       41.42       41.05      2.35 o 
  -4   1   9       20.81       19.39      1.93 o 
  -3   1   9       47.46       50.54      2.43 o 
  -2   1   9      299.20      297.69      6.04 o 
  -1   1   9      249.97      250.43      7.72 o 
   0   1   9      394.22      410.44      7.89 o 
   1   1   9        3.89        5.55      1.10 o 
   2   1   9       41.08       47.18      2.22 o 
   3   1   9       15.44       14.36      1.93 o 
   4   1   9       26.31       25.69      2.35 o 
   5   1   9       54.95       52.55      3.02 o 
  -7   2   9        3.22        2.27      3.11 o 
  -6   2   9      152.20      160.18      4.70 o 
  -5   2   9       71.05       74.80      3.11 o 
  -4   2   9       43.04       51.71      2.69 o 
  -3   2   9       39.38       46.59      2.52 o 
  -2   2   9        0.43       -0.50      1.26 o 
  -1   2   9       49.60       57.59      4.45 o 
   0   2   9       59.24       67.41      2.94 o 
   1   2   9      108.51      108.38      4.32 o 
   2   2   9      103.85      105.11      2.98 o 
   3   2   9       34.30       36.52      2.52 o 
   4   2   9       44.22       41.98      2.69 o 
  -7   3   9      175.87      178.73      5.46 o 
  -6   3   9       70.26       73.21      5.71 o 
  -5   3   9       23.83       23.84      2.35 o 
  -4   3   9       22.84       27.28      2.35 o 
  -3   3   9       61.35       64.14      2.94 o 
  -2   3   9        3.85        4.87      1.68 o 
  -1   3   9       14.46       17.46      3.53 o 
   0   3   9       37.85       33.83      2.43 o 
   1   3   9       36.67       41.39      2.60 o 
   2   3   9      102.12      106.62      3.11 o 
   3   3   9       42.62       43.57      4.45 o 
  -6   4   9       49.61       44.33      3.11 o 
  -5   4   9       60.23       64.81      5.46 o 
  -4   4   9       70.42       79.84      5.54 o 
  -3   4   9        8.35        6.46      3.19 o 
  -2   4   9        5.00        3.53      2.85 o 
  -1   4   9       29.93       36.60      2.52 o 
   0   4   9        0.32        1.26      1.51 o 
   1   4   9       84.67       79.50      3.36 o 
   2   4   9       12.54       10.91      3.69 o 
  -5   5   9       26.41       26.36      2.77 o 
  -4   5   9       43.88       38.95      2.85 o 
  -3   5   9       44.99       52.89      2.94 o 
  -2   5   9       12.81       15.20      2.18 o 
  -1   5   9        5.09        4.62      1.76 o 
   0   5   9       22.89       24.43      2.35 o 
  -3  -8  10       13.17        7.76      1.16 o 
  -2  -8  10       37.79       35.29      2.90 o 
  -1  -8  10       31.14       25.52      1.93 o 
   0  -8  10       11.17        9.91      2.77 o 
   1  -8  10       68.10       70.97      6.13 o 
   2  -8  10       17.38       18.55      1.34 o 
   3  -8  10       30.99       32.61      1.25 o 
  -4  -7  10       17.41       15.03      1.16 o 
  -3  -7  10        6.85        5.88      0.95 o 
  -2  -7  10       17.50       17.29      3.02 o 
  -1  -7  10        9.44        8.14      2.27 o 
   0  -7  10       87.13       86.89      2.60 o 
   1  -7  10       17.99       17.06      1.61 o 
   2  -7  10      211.28      212.80      2.53 o 
   3  -7  10       18.70       20.85      0.95 o 
   4  -7  10       11.77       12.07      1.04 o 
  -5  -6  10       13.34        9.98      1.24 o 
  -4  -6  10        2.56        1.39      0.57 o 
  -3  -6  10       28.71       27.06      2.02 o 
  -2  -6  10        0.35        0.16      0.51 o 
  -1  -6  10        7.83        4.30      3.44 o 
   0  -6  10       44.70       43.40      2.77 o 
   1  -6  10      143.76      145.84      2.17 o 
   2  -6  10      172.18      169.70      2.48 o 
   3  -6  10       22.93       26.19      1.60 o 
   4  -6  10       46.31       48.74      1.58 o 
   5  -6  10       58.39       59.63      1.43 o 
  -6  -5  10        0.14        3.46      1.18 o 
  -5  -5  10       27.90       27.20      1.10 o 
  -4  -5  10      138.72      134.25      2.37 o 
  -3  -5  10       93.59       94.97      1.94 o 
  -2  -5  10       20.42       19.79      2.07 o 
  -1  -5  10        0.30        0.59      0.70 o 
   0  -5  10       11.30       12.05      0.79 o 
   1  -5  10       57.31       59.23      2.56 o 
   2  -5  10      183.57      184.38      2.14 o 
   3  -5  10       71.46       68.25      1.90 o 
   4  -5  10      162.57      156.26      4.27 o 
   5  -5  10       30.83       34.01      2.23 o 
  -7  -4  10        9.65       12.12      0.98 o 
  -6  -4  10        8.67       13.15      2.69 o 
  -5  -4  10        0.84        1.29      0.92 o 
  -4  -4  10       36.02       37.01      1.32 o 
  -3  -4  10       61.88       62.78      0.96 o 
  -2  -4  10      112.99      116.47      2.29 o 
  -1  -4  10      226.15      221.91      2.45 o 
   0  -4  10       14.10       13.89      1.04 o 
   1  -4  10       25.80       27.37      0.87 o 
   2  -4  10        7.71        6.41      0.63 o 
   3  -4  10       98.93       96.78      1.29 o 
   4  -4  10       60.46       60.00      1.60 o 
   5  -4  10       38.64       35.60      1.20 o 
  -7  -3  10        5.77        5.67      0.94 o 
  -6  -3  10        0.49        0.50      0.65 o 
  -5  -3  10       17.67       17.00      1.08 o 
  -4  -3  10       24.82       24.57      0.88 o 
  -3  -3  10        4.32        4.33      0.45 o 
  -2  -3  10      124.50      123.78      2.03 o 
  -1  -3  10      331.38      312.06      2.67 o 
   0  -3  10      335.87      309.15      5.27 o 
   1  -3  10       43.42       39.68      1.44 o 
   2  -3  10        1.59        1.46      0.41 o 
   3  -3  10       13.98       13.88      0.88 o 
   4  -3  10       94.14       98.49      1.76 o 
   5  -3  10        0.33        0.65      0.64 o 
  -7  -2  10        3.19        2.69      0.59 o 
  -6  -2  10        8.67        8.11      2.01 o 
  -5  -2  10       19.54       18.84      1.06 o 
  -4  -2  10        1.30        1.81      0.35 o 
  -3  -2  10       13.60       13.56      0.58 o 
  -2  -2  10      156.01      142.05      2.89 o 
  -1  -2  10      155.13      135.57      5.74 o 
   0  -2  10      215.16      205.29      4.80 o 
   1  -2  10      205.35      206.17      2.77 o 
   2  -2  10       36.63       33.52      1.01 o 
   3  -2  10      104.64       98.57      1.45 o 
   4  -2  10        1.93        1.29      0.51 o 
   5  -2  10       56.04       54.49      1.44 o 
  -6  -1  10       64.20       61.70      2.69 o 
  -5  -1  10      194.57      194.26      4.70 o 
  -4  -1  10       20.54       17.88      1.85 o 
  -3  -1  10       43.37       43.32      2.27 o 
  -2  -1  10       26.76       31.40      2.10 o 
  -1  -1  10       42.77       46.01      2.35 o 
   0  -1  10      162.12      174.03      6.46 o 
   1  -1  10       42.34       45.66      1.74 o 
   2  -1  10       63.70       68.15      2.59 o 
   3  -1  10       35.05       38.03      4.20 o 
   4  -1  10       41.67       49.53      2.85 o 
   5  -1  10        5.93        6.21      3.53 o 
  -6   0  10       45.91       53.22      2.77 o 
  -5   0  10       39.10       37.44      2.43 o 
  -4   0  10      128.29      135.08      3.86 o 
  -3   0  10      160.43      155.98      4.20 o 
  -2   0  10      215.55      206.60      4.95 o 
  -1   0  10       24.32       30.81      2.27 o 
   0   0  10       92.80      109.47      3.53 o 
   1   0  10       15.21       18.27      1.77 o 
   2   0  10       45.79       51.83      1.98 o 
   3   0  10        8.64        9.15      1.85 o 
   4   0  10       18.29       15.28      3.86 o 
  -6   1  10       43.55       48.10      2.94 o 
  -5   1  10       31.88       38.11      2.60 o 
  -4   1  10       32.75       35.26      2.52 o 
  -3   1  10      107.07      112.49      3.69 o 
  -2   1  10        8.36        7.89      1.85 o 
  -1   1  10       49.02       50.71      2.77 o 
   0   1  10       39.37       37.02      2.52 o 
   1   1  10       27.78       21.74      1.91 o 
   2   1  10       25.28       32.17      2.25 o 
   3   1  10       14.65       19.73      2.27 o 
  -6   2  10        1.36        1.85      1.76 o 
  -5   2  10       43.05       47.60      3.02 o 
  -4   2  10      103.74      103.93      3.86 o 
  -3   2  10      132.11      120.55      4.03 o 
  -2   2  10       26.53       29.72      2.43 o 
  -1   2  10       14.63       26.61      2.35 o 
   0   2  10        3.33        7.22      1.93 o 
   1   2  10       27.04       35.76      4.53 o 
   2   2  10        7.58        6.04      1.43 o 
   3   2  10       38.24       41.56      2.85 o 
  -6   3  10       16.58       14.36      2.43 o 
  -5   3  10        7.73        8.40      2.18 o 
  -4   3  10       19.52       16.45      2.35 o 
  -3   3  10      112.32      121.22      4.28 o 
  -2   3  10       33.65       35.09      2.69 o 
  -1   3  10       55.00       56.92      3.11 o 
   0   3  10        2.50        3.53      1.85 o 
   1   3  10       46.77       56.33      5.37 o 
  -4   4  10       40.85       43.49      3.11 o 
  -3   4  10       14.51       13.60      2.35 o 
  -2   4  10       55.25       53.31      3.19 o 
  -1   4  10        6.52        6.13      3.44 o 
  -3  -7  11       61.44       61.12      2.43 o 
  -2  -7  11        4.76        6.05      0.86 o 
  -1  -7  11       20.81       19.41      3.48 o 
   0  -7  11        9.03       10.91      1.34 o 
   1  -7  11        0.52        1.37      2.85 o 
   2  -7  11       16.07       15.42      1.72 o 
  -4  -6  11        7.84        5.86      1.10 o 
  -3  -6  11        1.64        1.18      0.57 o 
  -2  -6  11        0.38        1.17      0.86 o 
  -1  -6  11       68.34       66.08      1.33 o 
   0  -6  11       26.12       23.67      1.34 o 
   1  -6  11       50.10       47.26      1.29 o 
   2  -6  11        1.06        0.82      0.57 o 
   3  -6  11        9.06        9.91      0.85 o 
  -5  -5  11       32.33       34.31      2.22 o 
  -4  -5  11      107.18       97.63      1.68 o 
  -3  -5  11        0.24        0.49      0.50 o 
  -2  -5  11        1.65        2.02      0.54 o 
  -1  -5  11       16.48       15.16      0.80 o 
   0  -5  11       21.23       17.87      5.96 o 
   1  -5  11       47.14       47.08      1.94 o 
   2  -5  11       12.26       11.64      0.94 o 
   3  -5  11       22.25       20.52      1.16 o 
  -5  -4  11       29.98       26.17      1.09 o 
  -4  -4  11        7.48        4.73      0.70 o 
  -3  -4  11        5.39        2.84      0.41 o 
  -2  -4  11       72.03       69.27      1.80 o 
  -1  -4  11       55.35       50.86      1.21 o 
   0  -4  11       33.96       35.79      1.45 o 
   1  -4  11       85.21       89.42      2.14 o 
   2  -4  11       36.50       39.98      1.98 o 
   3  -4  11       53.58       55.50      2.53 o 
   4  -4  11       17.79       19.56      0.78 o 
  -3  -3  11        1.10        3.69      2.27 o 
  -2  -3  11       16.94       16.79      1.76 o 
  -1  -3  11       31.39       37.19      2.10 o 
   0  -3  11      113.40      112.33      3.53 o 
   1  -3  11      118.66      119.96      3.78 o 
   2  -3  11       64.01       65.99      4.70 o 
   3  -3  11      114.88      108.55      3.69 o 
   4  -3  11       52.02       57.42      3.19 o 
  -3  -2  11       11.55       13.26      1.68 o 
  -2  -2  11       27.33       32.66      2.10 o 
  -1  -2  11        0.61        0.08      1.18 o 
   0  -2  11       27.89       35.43      3.95 o 
   1  -2  11       46.62       48.43      4.24 o 
   2  -2  11      118.27      115.01      3.78 o 
   3  -2  11       25.21       28.12      2.43 o 
  -4  -1  11       58.69       54.32      2.77 o 
  -3  -1  11       60.18       64.39      2.85 o 
  -2  -1  11       66.13       59.27      2.85 o 
  -1  -1  11        7.83       11.00      1.93 o 
   0  -1  11       39.55       38.11      2.60 o 
   1  -1  11        5.09        2.75      1.16 o 
   2  -1  11       38.23       29.81      1.80 o 
   3  -1  11       30.53       34.25      4.53 o 
  -4   0  11        0.51       -0.17      1.43 o 
  -3   0  11      110.56       99.15      5.88 o 
  -2   0  11      104.99      103.93      6.04 o 
  -1   0  11      150.26      149.52      4.53 o 
   0   0  11       31.28       33.41      2.69 o 
   1   0  11       67.01       64.66      2.31 o 
   2   0  11       16.83       15.48      2.35 o 
  -4   1  11        2.62        2.60      3.02 o 
  -3   1  11       42.44       55.58      5.20 o 
  -2   1  11       56.33       68.67      5.54 o 
  -1   1  11      108.84      127.61      7.05 o 
   0   1  11       65.01       60.61      3.36 o 
   1   1  11       33.27       34.42      2.94 o 
  -4   2  11       34.38       34.50      2.85 o 
  -3   2  11       57.71       59.44      5.71 o 
  -2   2  11       54.88       61.20      5.79 o 
  -1   2  11       53.10       53.98      3.36 o 
   0   2  11       56.89       66.32      3.61 o 
  -3  -5  12       36.59       38.70      1.93 o 
  -2  -5  12       16.64       20.74      1.68 o 
  -1  -5  12        4.56        4.28      1.34 o 
   1  -5  12        1.55        3.11      1.43 o 
  -3  -4  12       19.74       23.34      1.85 o 
  -2  -4  12       87.19       75.05      2.77 o 
  -1  -4  12       18.13       16.03      1.85 o 
   0  -4  12        6.69        7.89      1.68 o 
   1  -4  12       15.80       19.22      1.93 o 
  -3  -3  12        0.43       -0.67      1.26 o 
  -2  -3  12       10.89       10.16      1.76 o 
  -1  -3  12       14.41       12.26      1.85 o 
   0  -3  12       59.71       55.74      2.85 o 
   1  -3  12        5.34        4.97      1.26 o 
  -3  -2  12        1.97        2.43      1.51 o 
  -2  -2  12       17.82       12.68      2.01 o 
  -1  -2  12        5.10        4.11      1.68 o 
   0  -2  12       13.70       12.93      2.10 o 
   1  -2  12       50.63       53.28      2.19 o 
  -3  -1  12       55.40       59.10      5.12 o 
  -2  -1  12       13.43        8.40      3.53 o 
  -1  -1  12       55.76       66.66      5.54 o 
   0  -1  12       11.56        5.96      3.61 o 
  -2   0  12       62.10       68.42      3.53 o 
  -1   0  12       13.07       12.59      2.35 o 
                                                 
